# Supplementary material for: E-[4-(β-d-Allopyranos­yloxy)phen­yl]-1-(4-chloro­phen­yl)prop-2-enone ethanol solvate
Source: Acta Crystallogr Sect E Struct Rep Online. 2009 Feb 28;65(Pt 3):o634. doi: 10.1107/S1600536809006424 (PMC2968659; doi:10.1107/S1600536809006424)
Supplement: Supplementary file 1 [file e-65-0o634-sup1.cif]

##############################################################################
###                                                                        ###
###        Electronic paper (Acta Crystallographica Section E)             ###
###                                                                        ###
##############################################################################
#                                                                            #
# This CIF contains the data in a paper accepted for publication in Acta     #
# Crystallographica Section E. It conforms to the requirements of Notes      #
# for Authors for Section E, and has been peer reviewed under the auspices   #
# of the IUCr Commission on Journals.                                        #
#                                                                            #
# Full details of the Crystallographic Information File format               #
# are given in the paper "The Crystallographic Information File (CIF):       #
# a New Standard Archive File for Crystallography" by S. R. Hall, F. H.      #
# Allen and I. D. Brown [Acta Cryst. (1991), A47, 655-685].                  #
#                                                                            #
# The current version of the core CIF dictionary is obtainable from          #
# ftp://ftp.iucr.org/pub/cif_core.dic. The current version number is 2.4.    #
#                                                                            #
# Software is freely available for graphical display of the structure(s) in  #
# this CIF.  For information consult the CIF home page http://www.iucr.org/  #
# cif/home.html                                                              #
#                                                                            #
# This file may be used for bona fide research purposes within the           #
# scientific community so long as proper attribution is given to the journal # 
# article from which it was obtained.                                        #
#                                                                            #
##############################################################################
                                             
data_global
_audit_creation_method     'SHELXL-97'
_journal_date_recd_electronic     2009-01-10
_journal_date_accepted     2009-02-21
_journal_name_full     'Acta Crystallographica, Section E'
_journal_year     2009
_journal_volume     65
_journal_issue      3
_journal_page_first     o634
_journal_page_last     o634
_journal_paper_category     QO
_journal_coeditor_code     BH2216
_publ_contact_author_name     'Yin Shu-fan'
_publ_contact_author_address
;
Department of Chemistry
Sichuan University
Chengdu 610064
People's Republic of China
;
_publ_contact_author_email     chuandayouji217@163.com
_publ_contact_author_fax     86-28-85503392
_publ_contact_author_phone     86-28-85503392
_publ_section_title
;
<i>E</i>-[4-(\b-D-Allopyranosyloxy)phenyl]-1-(4-chlorophenyl)prop-2-enone
ethanol solvate
;
loop_
    _publ_author_name
    _publ_author_address
    "Yang, Cong-ling"
;
  College of Chemistry
  Sichuan University
  Chengdu 610064
  People's Republic of China
;
    "Luo, Hua-ling"
;
  College of Chemistry
  Sichuan University
  Chengdu 610064
  People's Republic of China
;
    "Yin, Xiu-juan"
;
  College of Chemistry
  Sichuan University
  Chengdu 610064
  People's Republic of China
;
    "Li, Ying"
;
  College of Chemistry
  Sichuan University
  Chengdu 610064
  People's Republic of China
;
    "Yin, Shu-fan"
;
  College of Chemistry
  Sichuan University
  Chengdu 610064
  People's Republic of China
;
data_I
_chemical_name_systematic
;
<i>E</i>-[4-(\b-D-Allopyranosyloxy)phenyl]-1-(4-chlorophenyl)prop-2-enone
ethanol solvate
;
_chemical_name_common     ?
_chemical_formula_moiety     'C21 H21 Cl O7, C2 H6 O'
_chemical_formula_sum     'C23 H27 Cl O8'
_chemical_formula_iupac     'C21 H21 Cl O7, C2 H6 O'
_chemical_formula_weight     466.90
_symmetry_cell_setting     monoclinic
_symmetry_space_group_name_H-M     'P 21'
_symmetry_space_group_name_Hall     'P 2yb'
loop_
    _symmetry_equiv_pos_as_xyz
    'x, y, z'
    '-x, y+1/2, -z'
_cell_length_a     11.000(5)
_cell_length_b     7.712(3)
_cell_length_c     13.213(4)
_cell_angle_alpha     90.00
_cell_angle_beta     92.08(2)
_cell_angle_gamma     90.00
_cell_volume     1120.2(8)
_cell_formula_units_Z     2
_cell_measurement_reflns_used     19
_cell_measurement_theta_min     4.50
_cell_measurement_theta_max     7.37
_cell_measurement_temperature     292(2)
_exptl_crystal_description     block
_exptl_crystal_colour     colourless
_exptl_crystal_size_max     0.48
_exptl_crystal_size_mid     0.44
_exptl_crystal_size_min     0.36
_exptl_crystal_density_diffrn     1.384
_exptl_crystal_density_meas     ?
_exptl_crystal_density_method     'not measured'
_exptl_crystal_F_000     492
_exptl_absorpt_coefficient_mu     0.218
_exptl_absorpt_correction_type     sphere
_exptl_absorpt_process_details     '[WinGX; Farrugia, 1999)]'
_exptl_absorpt_correction_T_min     0.9027
_exptl_absorpt_correction_T_max     0.9257
_exptl_special_details     ?
_diffrn_ambient_temperature     292(2)
_diffrn_radiation_type     MoK\a
_diffrn_radiation_wavelength     0.71073
_diffrn_radiation_source     'fine-focus sealed tube'
_diffrn_radiation_monochromator     graphite
_diffrn_measurement_device_type     'Enraf--Nonius CAD-4'
_diffrn_measurement_method     \w/-2\q
_diffrn_detector_area_resol_mean     ?
_diffrn_reflns_number     2921
_diffrn_reflns_av_R_equivalents     0.0082
_diffrn_reflns_av_sigmaI/netI     0.0240
_diffrn_reflns_theta_min     1.54
_diffrn_reflns_theta_max     25.48
_diffrn_reflns_theta_full     25.48
_diffrn_measured_fraction_theta_max     0.997
_diffrn_measured_fraction_theta_full     0.997
_diffrn_reflns_limit_h_min     -13
_diffrn_reflns_limit_h_max     13
_diffrn_reflns_limit_k_min     -9
_diffrn_reflns_limit_k_max     9
_diffrn_reflns_limit_l_min     -15
_diffrn_reflns_limit_l_max     15
_diffrn_standards_number     3
_diffrn_standards_interval_count     200
_diffrn_standards_interval_time     ?
_diffrn_standards_decay_%     1.388
_refine_special_details     ?
_reflns_number_total     2815
_reflns_number_gt     2305
_reflns_threshold_expression     I>2\s(I)
_refine_ls_structure_factor_coef     Fsqd
_refine_ls_matrix_type     full
_refine_ls_R_factor_all     0.0666
_refine_ls_R_factor_gt     0.0479
_refine_ls_wR_factor_gt     0.1270
_refine_ls_wR_factor_ref     0.1427
_refine_ls_goodness_of_fit_ref     1.102
_refine_ls_restrained_S_all     1.102
_refine_ls_number_reflns     2815
_refine_ls_number_parameters     281
_refine_ls_number_restraints     1
_refine_ls_hydrogen_treatment     constr
_refine_ls_weighting_scheme     calc
_refine_ls_weighting_details
          'calc w=1/[\s^2^(Fo^2^)+(0.099P)^2^+0.0279P] where P=(Fo^2^+2Fc^2^)/3'
_atom_sites_solution_hydrogens     geom
_atom_sites_solution_primary     direct
_atom_sites_solution_secondary     difmap
_refine_ls_shift/su_max     0.001
_refine_ls_shift/su_mean     0.000
_refine_diff_density_max     0.433
_refine_diff_density_min     -0.301
_refine_ls_extinction_method     'SHELXL97 (Sheldrick, 2008)'
_refine_ls_extinction_coef     0.056(7)
_refine_ls_extinction_expression
                                  'Fc^*^=kFc[1+0.001xFc^2^\l^3^/sin(2\q)]^-1/4^'
_refine_ls_abs_structure_details     'Flack (1983), 562 Friedel pairs'
_refine_ls_abs_structure_Flack     0.14(12)
loop_
    _atom_type_symbol
    _atom_type_description
    _atom_type_scat_dispersion_real
    _atom_type_scat_dispersion_imag
    _atom_type_scat_source
    'C' 'C' 0.0033 0.0016
                         'International Tables Vol C Tables 4.2.6.8 and 6.1.1.4'
    'H' 'H' 0.0000 0.0000
                         'International Tables Vol C Tables 4.2.6.8 and 6.1.1.4'
    'O' 'O' 0.0106 0.0060
                         'International Tables Vol C Tables 4.2.6.8 and 6.1.1.4'
    'Cl' 'Cl' 0.1484 0.1585
                         'International Tables Vol C Tables 4.2.6.8 and 6.1.1.4'
_computing_data_collection     'DIFRAC (Gabe & White, 1993)'
_computing_cell_refinement     'DIFRAC (Gabe & White, 1993)'
_computing_data_reduction     'NRCVAX (Gabe <i>et al.</i>,  1989)'
_computing_structure_solution     'SHELXS97 (Sheldrick, 2008)'
_computing_structure_refinement     'SHELXL97 (Sheldrick, 2008)'
_computing_molecular_graphics     'ORTEP-3 (Farrugia, 1997)'
_computing_publication_material     'SHELXL97 (Sheldrick, 2008)'
loop_
    _atom_site_type_symbol
    _atom_site_label
    _atom_site_fract_x
    _atom_site_fract_y
    _atom_site_fract_z
    _atom_site_U_iso_or_equiv
    _atom_site_adp_type
    _atom_site_calc_flag
    _atom_site_refinement_flags
    _atom_site_occupancy
    _atom_site_disorder_assembly
    _atom_site_disorder_group
    Cl Cl1 1.19712(12) 0.6652(2) 1.29357(8) 0.0730(4) Uani d . 1 . .
    O O1 0.6580(2) 0.7216(3) 0.27293(17) 0.0385(6) Uani d . 1 . .
    O O2 0.5789(3) 0.4472(3) 0.1477(2) 0.0478(7) Uani d . 1 . .
    H H2O 0.5624 0.4470 0.0867 0.072 Uiso calc R 1 . .
    O O3 0.4614(2) 0.8598(4) 0.05711(19) 0.0469(7) Uani d . 1 . .
    H H3O 0.4201 0.9331 0.0848 0.070 Uiso calc R 1 . .
    O O4 0.5518(3) 1.1087(3) 0.1920(2) 0.0452(7) Uani d . 1 . .
    H H4O 0.5665 1.2117 0.1830 0.068 Uiso calc R 1 . .
    O O5 0.8179(2) 1.1280(4) 0.2200(2) 0.0481(7) Uani d . 1 . .
    H H5O 0.7732 1.2009 0.2443 0.072 Uiso calc R 1 . .
    O O6 0.8220(2) 0.8419(4) 0.35453(16) 0.0423(6) Uani d . 1 . .
    O O7 0.7388(3) 0.5708(5) 0.9598(2) 0.0564(8) Uani d . 1 . .
    C C1 0.5463(3) 0.7382(5) 0.2130(2) 0.0353(8) Uani d . 1 . .
    H H1 0.4880 0.8055 0.2513 0.042 Uiso calc R 1 . .
    C C2 0.5718(4) 0.8348(5) 0.1143(3) 0.0376(8) Uani d . 1 . .
    H H2 0.6262 0.7634 0.0745 0.045 Uiso calc R 1 . .
    C C3 0.6344(3) 1.0062(5) 0.1375(3) 0.0386(8) Uani d . 1 . .
    H H3 0.6536 1.0646 0.0742 0.046 Uiso calc R 1 . .
    C C4 0.7517(3) 0.9739(5) 0.2010(3) 0.0373(8) Uani d . 1 . .
    H H4 0.8030 0.8947 0.1633 0.045 Uiso calc R 1 . .
    C C5 0.7157(3) 0.8832(5) 0.2974(3) 0.0379(8) Uani d . 1 . .
    H H5 0.6621 0.9570 0.3365 0.046 Uiso calc R 1 . .
    C C6 0.4973(4) 0.5577(5) 0.1971(3) 0.0431(9) Uani d . 1 . .
    H H6A 0.4793 0.5079 0.2623 0.052 Uiso calc R 1 . .
    H H6B 0.4217 0.5640 0.1571 0.052 Uiso calc R 1 . .
    C C7 0.8102(3) 0.7956(5) 0.4555(3) 0.0401(9) Uani d . 1 . .
    C C8 0.6991(3) 0.7808(6) 0.4999(3) 0.0468(10) Uani d . 1 . .
    H H8 0.6269 0.8012 0.4631 0.056 Uiso calc R 1 . .
    C C9 0.6987(3) 0.7340(6) 0.6024(3) 0.0475(9) Uani d . 1 . .
    H H9 0.6247 0.7247 0.6338 0.057 Uiso calc R 1 . .
    C C10 0.8041(3) 0.7015(5) 0.6579(3) 0.0423(9) Uani d . 1 . .
    C C11 0.9136(4) 0.7145(6) 0.6094(3) 0.0497(10) Uani d . 1 . .
    H H11 0.9861 0.6905 0.6450 0.060 Uiso calc R 1 . .
    C C12 0.9159(4) 0.7624(6) 0.5098(3) 0.0490(10) Uani d . 1 . .
    H H12 0.9901 0.7725 0.4787 0.059 Uiso calc R 1 . .
    C C13 0.7923(3) 0.6580(6) 0.7646(3) 0.0469(9) Uani d . 1 . .
    H H13 0.7131 0.6442 0.7855 0.056 Uiso calc R 1 . .
    C C14 0.8794(3) 0.6351(6) 0.8365(3) 0.0454(9) Uani d . 1 . .
    H H14 0.9610 0.6407 0.8206 0.054 Uiso calc R 1 . .
    C C15 0.8446(3) 0.6010(5) 0.9412(3) 0.0409(9) Uani d . 1 . .
    C C16 0.9379(3) 0.6058(5) 1.0255(3) 0.0379(8) Uani d . 1 . .
    C C17 0.9023(4) 0.5637(5) 1.1225(3) 0.0444(9) Uani d . 1 . .
    H H17 0.8234 0.5253 1.1321 0.053 Uiso calc R 1 . .
    C C18 0.9827(4) 0.5781(6) 1.2042(3) 0.0480(10) Uani d . 1 . .
    H H18 0.9586 0.5490 1.2688 0.058 Uiso calc R 1 . .
    C C19 1.0986(4) 0.6360(5) 1.1897(3) 0.0453(9) Uani d . 1 . .
    C C20 1.1381(4) 0.6725(6) 1.0948(3) 0.0489(10) Uani d . 1 . .
    H H20 1.2180 0.7066 1.0859 0.059 Uiso calc R 1 . .
    C C21 1.0571(3) 0.6578(5) 1.0122(3) 0.0420(9) Uani d . 1 . .
    H H21 1.0829 0.6830 0.9475 0.050 Uiso calc R 1 . .
    O O8 0.7509(3) 0.3817(5) 0.3469(3) 0.0700(10) Uiso d . 1 . .
    H H8A 0.6815 0.3984 0.3242 0.105 Uiso calc R 1 . .
    C C22 0.7467(4) 0.3290(7) 0.4506(3) 0.0590(11) Uiso d . 1 . .
    H H22A 0.7872 0.4154 0.4931 0.071 Uiso calc R 1 . .
    H H22B 0.7903 0.2204 0.4596 0.071 Uiso calc R 1 . .
    C C23 0.6220(6) 0.3068(9) 0.4826(5) 0.0845(16) Uiso d . 1 . .
    H H23A 0.5798 0.2276 0.4377 0.127 Uiso calc R 1 . .
    H H23B 0.5812 0.4168 0.4810 0.127 Uiso calc R 1 . .
    H H23C 0.6231 0.2614 0.5503 0.127 Uiso calc R 1 . .
loop_
    _atom_site_aniso_label
    _atom_site_aniso_U_11
    _atom_site_aniso_U_22
    _atom_site_aniso_U_33
    _atom_site_aniso_U_12
    _atom_site_aniso_U_13
    _atom_site_aniso_U_23
    Cl1 0.0730(8) 0.1004(10) 0.0442(6) 0.0021(8) -0.0177(5) -0.0029(6)
    O1 0.0469(14) 0.0345(11) 0.0336(12) 0.0010(12) -0.0078(11) 0.0031(11)
    O2 0.0706(19) 0.0373(14) 0.0350(14) 0.0064(14) -0.0040(14) -0.0004(11)
    O3 0.0485(16) 0.0526(16) 0.0388(14) 0.0065(14) -0.0115(12) 0.0005(13)
    O4 0.0499(16) 0.0336(13) 0.0525(16) 0.0062(12) 0.0054(12) 0.0011(12)
    O5 0.0461(15) 0.0473(15) 0.0513(16) -0.0075(13) 0.0087(12) -0.0051(13)
    O6 0.0363(13) 0.0620(16) 0.0284(12) 0.0025(13) -0.0022(10) 0.0014(12)
    O7 0.0444(16) 0.084(2) 0.0410(14) -0.0089(16) 0.0028(12) 0.0011(15)
    C1 0.0376(19) 0.0380(17) 0.0299(17) 0.0017(15) -0.0021(15) 0.0000(15)
    C2 0.045(2) 0.0357(17) 0.0313(17) 0.0040(17) -0.0020(16) 0.0036(16)
    C3 0.048(2) 0.0377(18) 0.0303(17) 0.0028(17) 0.0023(15) 0.0054(15)
    C4 0.042(2) 0.0375(18) 0.0325(18) 0.0025(16) 0.0023(15) -0.0031(15)
    C5 0.038(2) 0.0394(19) 0.0358(19) -0.0007(16) -0.0045(16) -0.0031(15)
    C6 0.047(2) 0.0405(19) 0.042(2) -0.0029(18) -0.0032(17) 0.0031(16)
    C7 0.0409(19) 0.047(2) 0.0323(18) 0.0004(18) -0.0026(15) -0.0035(15)
    C8 0.0351(19) 0.070(3) 0.0353(18) 0.005(2) -0.0038(15) 0.0006(18)
    C9 0.0367(19) 0.070(3) 0.0360(19) 0.0027(19) 0.0038(16) 0.001(2)
    C10 0.042(2) 0.054(2) 0.0309(17) 0.0017(19) -0.0012(15) 0.0003(17)
    C11 0.040(2) 0.072(3) 0.0367(19) 0.003(2) -0.0089(16) 0.004(2)
    C12 0.040(2) 0.070(3) 0.0373(19) -0.001(2) 0.0023(16) -0.0004(19)
    C13 0.045(2) 0.061(2) 0.0337(18) 0.001(2) -0.0011(16) 0.0002(19)
    C14 0.042(2) 0.061(2) 0.0332(18) -0.004(2) 0.0007(16) 0.0007(18)
    C15 0.042(2) 0.046(2) 0.0349(18) -0.0024(17) 0.0034(16) -0.0016(16)
    C16 0.046(2) 0.0378(18) 0.0298(17) -0.0009(17) 0.0019(15) 0.0024(15)
    C17 0.043(2) 0.051(2) 0.040(2) 0.0053(18) 0.0057(16) 0.0038(17)
    C18 0.058(2) 0.056(2) 0.0296(18) 0.009(2) 0.0033(17) 0.0043(17)
    C19 0.055(2) 0.047(2) 0.0336(18) 0.003(2) -0.0049(16) 0.0001(17)
    C20 0.045(2) 0.056(3) 0.045(2) -0.006(2) 0.0004(17) 0.003(2)
    C21 0.046(2) 0.048(2) 0.0321(17) -0.0023(19) 0.0013(15) 0.0031(17)
_geom_special_details     ?
loop_
    _geom_bond_atom_site_label_1
    _geom_bond_atom_site_label_2
    _geom_bond_site_symmetry_2
    _geom_bond_distance
    _geom_bond_publ_flag
    Cl1 C19 . 1.732(4) ?
    O1 C5 . 1.431(4) ?
    O1 C1 . 1.443(4) ?
    O2 C6 . 1.414(5) ?
    O2 H2O . 0.8200 ?
    O3 C2 . 1.420(4) ?
    O3 H3O . 0.8200 ?
    O4 C3 . 1.420(5) ?
    O4 H4O . 0.8200 ?
    O5 C4 . 1.412(5) ?
    O5 H5O . 0.8200 ?
    O6 C7 . 1.392(4) ?
    O6 C5 . 1.404(4) ?
    O7 C15 . 1.221(5) ?
    C1 C6 . 1.505(5) ?
    C1 C2 . 1.537(5) ?
    C1 H1 . 0.9800 ?
    C2 C3 . 1.516(5) ?
    C2 H2 . 0.9800 ?
    C3 C4 . 1.533(5) ?
    C3 H3 . 0.9800 ?
    C4 C5 . 1.519(5) ?
    C4 H4 . 0.9800 ?
    C5 H5 . 0.9800 ?
    C6 H6A . 0.9700 ?
    C6 H6B . 0.9700 ?
    C7 C12 . 1.368(5) ?
    C7 C8 . 1.379(5) ?
    C8 C9 . 1.402(5) ?
    C8 H8 . 0.9300 ?
    C9 C10 . 1.372(5) ?
    C9 H9 . 0.9300 ?
    C10 C11 . 1.389(5) ?
    C10 C13 . 1.460(5) ?
    C11 C12 . 1.368(6) ?
    C11 H11 . 0.9300 ?
    C12 H12 . 0.9300 ?
    C13 C14 . 1.336(5) ?
    C13 H13 . 0.9300 ?
    C14 C15 . 1.473(5) ?
    C14 H14 . 0.9300 ?
    C15 C16 . 1.488(5) ?
    C16 C21 . 1.389(5) ?
    C16 C17 . 1.392(5) ?
    C17 C18 . 1.376(5) ?
    C17 H17 . 0.9300 ?
    C18 C19 . 1.371(6) ?
    C18 H18 . 0.9300 ?
    C19 C20 . 1.371(6) ?
    C20 C21 . 1.388(5) ?
    C20 H20 . 0.9300 ?
    C21 H21 . 0.9300 ?
    O8 C22 . 1.431(5) ?
    O8 H8A . 0.8200 ?
    C22 C23 . 1.460(7) ?
    C22 H22A . 0.9700 ?
    C22 H22B . 0.9700 ?
    C23 H23A . 0.9600 ?
    C23 H23B . 0.9600 ?
    C23 H23C . 0.9600 ?
loop_
    _geom_angle_atom_site_label_1
    _geom_angle_atom_site_label_2
    _geom_angle_atom_site_label_3
    _geom_angle_site_symmetry_1
    _geom_angle_site_symmetry_3
    _geom_angle
    _geom_angle_publ_flag
    C5 O1 C1 . . 114.1(3) ?
    C6 O2 H2O . . 109.5 ?
    C2 O3 H3O . . 109.5 ?
    C3 O4 H4O . . 109.5 ?
    C4 O5 H5O . . 109.5 ?
    C7 O6 C5 . . 117.9(3) ?
    O1 C1 C6 . . 106.7(3) ?
    O1 C1 C2 . . 109.3(3) ?
    C6 C1 C2 . . 113.9(3) ?
    O1 C1 H1 . . 108.9 ?
    C6 C1 H1 . . 108.9 ?
    C2 C1 H1 . . 108.9 ?
    O3 C2 C3 . . 111.2(3) ?
    O3 C2 C1 . . 109.8(3) ?
    C3 C2 C1 . . 110.3(3) ?
    O3 C2 H2 . . 108.5 ?
    C3 C2 H2 . . 108.5 ?
    C1 C2 H2 . . 108.5 ?
    O4 C3 C2 . . 107.1(3) ?
    O4 C3 C4 . . 110.7(3) ?
    C2 C3 C4 . . 109.6(3) ?
    O4 C3 H3 . . 109.8 ?
    C2 C3 H3 . . 109.8 ?
    C4 C3 H3 . . 109.8 ?
    O5 C4 C5 . . 112.7(3) ?
    O5 C4 C3 . . 112.3(3) ?
    C5 C4 C3 . . 107.1(3) ?
    O5 C4 H4 . . 108.2 ?
    C5 C4 H4 . . 108.2 ?
    C3 C4 H4 . . 108.2 ?
    O6 C5 O1 . . 106.1(3) ?
    O6 C5 C4 . . 108.6(3) ?
    O1 C5 C4 . . 109.8(3) ?
    O6 C5 H5 . . 110.8 ?
    O1 C5 H5 . . 110.8 ?
    C4 C5 H5 . . 110.8 ?
    O2 C6 C1 . . 113.1(3) ?
    O2 C6 H6A . . 109.0 ?
    C1 C6 H6A . . 109.0 ?
    O2 C6 H6B . . 109.0 ?
    C1 C6 H6B . . 109.0 ?
    H6A C6 H6B . . 107.8 ?
    C12 C7 C8 . . 120.7(3) ?
    C12 C7 O6 . . 116.4(3) ?
    C8 C7 O6 . . 122.9(3) ?
    C7 C8 C9 . . 117.8(3) ?
    C7 C8 H8 . . 121.1 ?
    C9 C8 H8 . . 121.1 ?
    C10 C9 C8 . . 122.0(4) ?
    C10 C9 H9 . . 119.0 ?
    C8 C9 H9 . . 119.0 ?
    C9 C10 C11 . . 118.1(3) ?
    C9 C10 C13 . . 117.1(3) ?
    C11 C10 C13 . . 124.8(3) ?
    C12 C11 C10 . . 120.7(3) ?
    C12 C11 H11 . . 119.7 ?
    C10 C11 H11 . . 119.7 ?
    C11 C12 C7 . . 120.7(4) ?
    C11 C12 H12 . . 119.7 ?
    C7 C12 H12 . . 119.7 ?
    C14 C13 C10 . . 129.1(4) ?
    C14 C13 H13 . . 115.5 ?
    C10 C13 H13 . . 115.5 ?
    C13 C14 C15 . . 119.1(3) ?
    C13 C14 H14 . . 120.4 ?
    C15 C14 H14 . . 120.4 ?
    O7 C15 C14 . . 120.4(3) ?
    O7 C15 C16 . . 119.4(3) ?
    C14 C15 C16 . . 120.2(3) ?
    C21 C16 C17 . . 118.9(3) ?
    C21 C16 C15 . . 122.8(3) ?
    C17 C16 C15 . . 118.3(3) ?
    C18 C17 C16 . . 120.7(4) ?
    C18 C17 H17 . . 119.7 ?
    C16 C17 H17 . . 119.7 ?
    C19 C18 C17 . . 119.4(4) ?
    C19 C18 H18 . . 120.3 ?
    C17 C18 H18 . . 120.3 ?
    C18 C19 C20 . . 121.5(4) ?
    C18 C19 Cl1 . . 119.3(3) ?
    C20 C19 Cl1 . . 119.2(3) ?
    C19 C20 C21 . . 119.2(4) ?
    C19 C20 H20 . . 120.4 ?
    C21 C20 H20 . . 120.4 ?
    C20 C21 C16 . . 120.3(4) ?
    C20 C21 H21 . . 119.8 ?
    C16 C21 H21 . . 119.8 ?
    C22 O8 H8A . . 109.5 ?
    O8 C22 C23 . . 112.0(4) ?
    O8 C22 H22A . . 109.2 ?
    C23 C22 H22A . . 109.2 ?
    O8 C22 H22B . . 109.2 ?
    C23 C22 H22B . . 109.2 ?
    H22A C22 H22B . . 107.9 ?
    C22 C23 H23A . . 109.5 ?
    C22 C23 H23B . . 109.5 ?
    H23A C23 H23B . . 109.5 ?
    C22 C23 H23C . . 109.5 ?
    H23A C23 H23C . . 109.5 ?
    H23B C23 H23C . . 109.5 ?
loop_
    _geom_torsion_atom_site_label_1
    _geom_torsion_atom_site_label_2
    _geom_torsion_atom_site_label_3
    _geom_torsion_atom_site_label_4
    _geom_torsion_site_symmetry_1
    _geom_torsion_site_symmetry_2
    _geom_torsion_site_symmetry_3
    _geom_torsion_site_symmetry_4
    _geom_torsion
    _geom_torsion_publ_flag
    C5 O1 C1 C6 . . . . -178.6(3) ?
    C5 O1 C1 C2 . . . . 57.8(4) ?
    O1 C1 C2 O3 . . . . -177.0(3) ?
    C6 C1 C2 O3 . . . . 63.7(4) ?
    O1 C1 C2 C3 . . . . -54.1(4) ?
    C6 C1 C2 C3 . . . . -173.4(3) ?
    O3 C2 C3 O4 . . . . 58.7(4) ?
    C1 C2 C3 O4 . . . . -63.3(4) ?
    O3 C2 C3 C4 . . . . 178.9(3) ?
    C1 C2 C3 C4 . . . . 56.8(4) ?
    O4 C3 C4 O5 . . . . -65.5(4) ?
    C2 C3 C4 O5 . . . . 176.5(3) ?
    O4 C3 C4 C5 . . . . 58.7(4) ?
    C2 C3 C4 C5 . . . . -59.2(4) ?
    C7 O6 C5 O1 . . . . -76.9(4) ?
    C7 O6 C5 C4 . . . . 165.2(3) ?
    C1 O1 C5 O6 . . . . -179.6(3) ?
    C1 O1 C5 C4 . . . . -62.5(4) ?
    O5 C4 C5 O6 . . . . -59.6(4) ?
    C3 C4 C5 O6 . . . . 176.3(3) ?
    O5 C4 C5 O1 . . . . -175.2(3) ?
    C3 C4 C5 O1 . . . . 60.8(3) ?
    O1 C1 C6 O2 . . . . -58.8(4) ?
    C2 C1 C6 O2 . . . . 61.8(4) ?
    C5 O6 C7 C12 . . . . -177.7(3) ?
    C5 O6 C7 C8 . . . . 3.1(6) ?
    C12 C7 C8 C9 . . . . 1.1(6) ?
    O6 C7 C8 C9 . . . . -179.7(4) ?
    C7 C8 C9 C10 . . . . -0.7(7) ?
    C8 C9 C10 C11 . . . . -0.6(7) ?
    C8 C9 C10 C13 . . . . 178.6(4) ?
    C9 C10 C11 C12 . . . . 1.5(7) ?
    C13 C10 C11 C12 . . . . -177.6(4) ?
    C10 C11 C12 C7 . . . . -1.1(7) ?
    C8 C7 C12 C11 . . . . -0.2(7) ?
    O6 C7 C12 C11 . . . . -179.5(4) ?
    C9 C10 C13 C14 . . . . -173.8(4) ?
    C11 C10 C13 C14 . . . . 5.2(7) ?
    C10 C13 C14 C15 . . . . 176.6(4) ?
    C13 C14 C15 O7 . . . . 9.8(6) ?
    C13 C14 C15 C16 . . . . -169.3(4) ?
    O7 C15 C16 C21 . . . . -172.7(4) ?
    C14 C15 C16 C21 . . . . 6.4(6) ?
    O7 C15 C16 C17 . . . . 4.3(5) ?
    C14 C15 C16 C17 . . . . -176.6(4) ?
    C21 C16 C17 C18 . . . . 1.9(6) ?
    C15 C16 C17 C18 . . . . -175.2(3) ?
    C16 C17 C18 C19 . . . . 0.5(6) ?
    C17 C18 C19 C20 . . . . -2.9(6) ?
    C17 C18 C19 Cl1 . . . . 176.6(3) ?
    C18 C19 C20 C21 . . . . 2.9(6) ?
    Cl1 C19 C20 C21 . . . . -176.6(3) ?
    C19 C20 C21 C16 . . . . -0.4(6) ?
    C17 C16 C21 C20 . . . . -2.0(6) ?
    C15 C16 C21 C20 . . . . 175.1(4) ?
loop_
    _geom_hbond_atom_site_label_D
    _geom_hbond_atom_site_label_H
    _geom_hbond_atom_site_label_A
    _geom_hbond_site_symmetry_A
    _geom_hbond_distance_DH
    _geom_hbond_distance_HA
    _geom_hbond_distance_DA
    _geom_hbond_angle_DHA
    _geom_hbond_publ_flag
    O2 H2O O3 2_645 0.82 2.02 2.809(4) 160.1 yes
    O4 H4O O2 1_565 0.82 1.88 2.694(4) 171.0 yes
    O5 H5O O8 1_565 0.82 1.97 2.696(5) 147.9 yes
    O3 H3O O7 2_656 0.82 2.11 2.741(4) 133.5 no
    O3 H3O O4 . 0.82 2.41 2.779(4) 108.6 no
    O8 H8A O1 . 0.82 2.59 2.966(5) 109.2 no
