# Supplementary material for: E-[4-(β-d-Allopyranos­yloxy)phen­yl]-1-(4-chloro­phen­yl)prop-2-enone ethanol solvate
Source: Acta Crystallogr Sect E Struct Rep Online. 2009 Feb 28;65(Pt 3):o634. doi: 10.1107/S1600536809006424 (PMC2968659; doi:10.1107/S1600536809006424)
Supplement: Supplementary file 2 [file e-65-0o634-Isup2.hkl]

# 
# h,k,l, Fc-squared, Fo-squared, sigma(Fo-squared) and status flag 
# 
data_I
_shelx_title ' LHL2 in p21' 
_shelx_refln_list_code          4 
_shelx_F_calc_maximum      111.23 
_exptl_crystal_F_000       492.00 
_reflns_d_resolution_high  0.8262 
 
loop_ 
 _symmetry_equiv_pos_as_xyz 
 'x, y, z' 
 '-x, y+1/2, -z' 
 
_cell_length_a    10.9996 
_cell_length_b     7.7115 
_cell_length_c    13.2133 
_cell_angle_alpha  90.000 
_cell_angle_beta   92.083 
_cell_angle_gamma  90.000 
 
_shelx_F_squared_multiplier     1.000 
 
loop_ 
 _refln_index_h 
 _refln_index_k 
 _refln_index_l 
 _refln_F_squared_calc 
 _refln_F_squared_meas 
 _refln_F_squared_sigma 
 _refln_observed_status 
   1  -9   0        1.29        0.00      3.77 o 
   2  -9   0       15.16        6.24      4.77 o 
   3  -9   0        3.46        0.00      3.87 o 
   0  -8   0       54.59       51.39      3.14 o 
   1  -8   0       33.47       33.92      2.83 o 
   2  -8   0       12.63       15.43      2.35 o 
   3  -8   0        2.47        0.00      4.07 o 
   4  -8   0        1.68        0.00      3.41 o 
   1  -7   0      158.06      132.54      4.05 o 
   2  -7   0        0.03        1.18      2.71 o 
   3  -7   0       54.61       52.23      3.03 o 
   4  -7   0       56.94       53.45      2.91 o 
   0  -6   0       16.30       10.48      2.03 o 
   1  -6   0       53.16       47.48      2.42 o 
   2  -6   0      120.78      117.51      3.56 o 
   3  -6   0      120.84      110.58      3.75 o 
   4  -6   0       49.98       49.37      2.72 o 
   1  -5   0      593.00      572.90      6.51 o 
   2  -5   0      260.48      225.75      4.17 o 
   3  -5   0       12.98       12.47      1.44 o 
   4  -5   0       66.12       67.68      2.51 o 
   0  -4   0     1109.61     1067.69      7.48 o 
   1  -4   0      421.56      406.96      4.69 o 
   2  -4   0      225.85      207.45      3.74 o 
   3  -4   0     1011.42      972.54      7.62 o 
   4  -4   0      160.29      128.55      3.06 o 
   1  -3   0      627.08      589.50      4.89 o 
   2  -3   0     1898.79     1758.73      9.03 o 
   3  -3   0      405.73      354.26      4.18 o 
   4  -3   0      918.94      870.68      6.92 o 
   0  -2   0     8007.56     9239.03     71.22 o 
   1  -2   0     5746.22     6027.81     55.87 o 
   2  -2   0      798.40      655.65      4.45 o 
   3  -2   0      860.51      755.96      5.23 o 
   4  -2   0      391.26      385.59      3.99 o 
   5  -2   0        7.59        8.05      1.03 o 
   1  -1   0      941.69      871.06     14.94 o 
   2  -1   0       22.08       22.48      0.80 o 
   3  -1   0      140.34      113.22      1.90 o 
   4  -1   0     2044.00     1963.34      8.82 o 
   5  -1   0      617.43      506.03      4.85 o 
   1   0   0       44.85       36.60      0.44 o 
   2   0   0     2481.03     2373.16     19.00 o 
   3   0   0     3700.14     3446.77     28.84 o 
   4   0   0      149.80       92.25      1.39 o 
   5   0   0      231.83      197.94      2.10 o 
   6   0   0       71.86       60.32      1.99 o 
   7   0   0       61.07       58.41      2.23 o 
   8   0   0      439.74      392.12      5.81 o 
   9   0   0        0.34        0.00      2.62 o 
  10   0   0       11.17       15.28      2.12 o 
  11   0   0      212.71      203.77      5.26 o 
  12   0   0        0.11        6.26      1.77 o 
  13   0   0        9.79        5.71      3.76 o 
   1   1   0      923.06      935.22      3.95 o 
   2   1   0       19.99       18.67      0.79 o 
   3   1   0      135.52      104.33      1.85 o 
   4   1   0     2049.61     1897.30      9.17 o 
   5   1   0      615.94      503.93      4.89 o 
   6   1   0      152.86      131.69      2.84 o 
   7   1   0      252.22      212.76      3.89 o 
   8   1   0        9.63       11.66      1.57 o 
   9   1   0      170.64      136.86      3.74 o 
  10   1   0       28.91       28.22      2.35 o 
  11   1   0        2.30        3.86      2.94 o 
  12   1   0       13.36        9.91      4.09 o 
  13   1   0        5.37        2.35      3.84 o 
   0   2   0     8029.87    10212.65     74.04 o 
   1   2   0     5737.89     6402.58     58.04 o 
   2   2   0      821.69      695.52      2.02 o 
   3   2   0      855.68      742.96      5.21 o 
   4   2   0      390.38      353.62      3.95 o 
   5   2   0        9.78       10.52      1.04 o 
   6   2   0      280.99      229.73      3.96 o 
   7   2   0      301.27      273.72      4.63 o 
   8   2   0      479.57      423.22      6.49 o 
   9   2   0       34.60       35.65      2.52 o 
  10   2   0       69.09       68.71      3.39 o 
  11   2   0       18.36       19.60      2.32 o 
  12   2   0       26.28       26.82      4.26 o 
   1   3   0      610.28      633.10      5.07 o 
   2   3   0     1914.39     1941.51      9.94 o 
   3   3   0      414.20      357.90      4.26 o 
   4   3   0      907.38      875.20      7.25 o 
   5   3   0       36.76       28.45      1.60 o 
   6   3   0       53.25       49.39      2.19 o 
   7   3   0      401.83      395.39      5.75 o 
   8   3   0      269.06      243.85      5.02 o 
   9   3   0      393.34      384.96      6.60 o 
  10   3   0        1.94        0.00      3.40 o 
  11   3   0        1.58        2.36      2.85 o 
  12   3   0       17.41       15.41      4.32 o 
   0   4   0     1089.86     1038.64      7.39 o 
   1   4   0      418.92      437.07      4.96 o 
   2   4   0      228.44      227.05      3.83 o 
   3   4   0      998.87      973.53      7.80 o 
   4   4   0      158.55      131.08      3.13 o 
   5   4   0      133.14      136.45      3.44 o 
   6   4   0        5.74        5.41      1.38 o 
   7   4   0       85.83       90.31      3.24 o 
   8   4   0       66.71       65.17      2.99 o 
   9   4   0       47.36       48.21      2.79 o 
  10   4   0        5.88        2.29      3.48 o 
  11   4   0       14.77       14.59      3.91 o 
  12   4   0       13.31        6.98      4.27 o 
   1   5   0      592.12      611.68      6.86 o 
   2   5   0      262.23      230.39      4.27 o 
   3   5   0       13.09       12.14      1.40 o 
   4   5   0       67.57       67.93      2.62 o 
   5   5   0       77.48       64.94      2.74 o 
   6   5   0       21.38       21.15      2.04 o 
   7   5   0       18.89       16.60      2.12 o 
   8   5   0       80.64       66.42      3.33 o 
   9   5   0       13.99       11.81      2.08 o 
  10   5   0       13.98       14.91      2.43 o 
  11   5   0        1.48        0.00      3.60 o 
   0   6   0       15.36       12.65      2.69 o 
   1   6   0       52.40       45.65      3.82 o 
   2   6   0      121.30      109.59      4.87 o 
   3   6   0      119.77      109.62      4.89 o 
   4   6   0       50.46       48.66      2.73 o 
   5   6   0      202.00      183.26      6.00 o 
   6   6   0       18.04       17.00      2.23 o 
   7   6   0       32.17       29.95      3.85 o 
   8   6   0       18.12       22.86      3.42 o 
   9   6   0        1.04        0.00      3.75 o 
  10   6   0        0.17        0.00      4.14 o 
   1   7   0      156.67      141.57      5.57 o 
   2   7   0        0.05        0.00      2.96 o 
   3   7   0       54.87       46.56      2.95 o 
   4   7   0       56.20       50.35      3.17 o 
   5   7   0        5.78        5.94      3.25 o 
   6   7   0       14.54       18.29      2.39 o 
   7   7   0        0.49        0.00      3.11 o 
   8   7   0        6.10        2.34      3.88 o 
   0   8   0       54.65       61.51      4.68 o 
   1   8   0       33.38       38.53      4.44 o 
   2   8   0       12.39       14.74      3.89 o 
   3   8   0        2.57        3.99      3.00 o 
   4   8   0        1.72        0.00      3.71 o 
   5   8   0       11.72       10.94      4.00 o 
   6   8   0        2.19        2.52      2.15 o 
   1   9   0        1.21        0.23      3.76 o 
   2   9   0       15.03       13.50      3.97 o 
   3   9   0        3.55        0.00      3.84 o 
   0  -9   1       22.75       17.73      2.74 o 
   1  -9   1        0.64        0.00      3.79 o 
   2  -9   1       12.20       10.52      4.09 o 
   3  -9   1        5.28        0.61      4.25 o 
   0  -8   1       15.59        6.46      4.02 o 
   1  -8   1       25.31       32.80      2.74 o 
   2  -8   1        3.86        0.00      3.70 o 
   3  -8   1       31.61       39.26      2.90 o 
   4  -8   1       19.65       20.32      4.05 o 
   0  -7   1      166.15      159.84      4.35 o 
   1  -7   1      107.88      100.40      3.59 o 
   2  -7   1       15.46       14.46      2.30 o 
   3  -7   1       27.21       23.04      2.13 o 
   4  -7   1        8.60        4.59      3.85 o 
   0  -6   1       14.48       18.59      1.91 o 
   1  -6   1       66.45       56.74      2.63 o 
   2  -6   1        3.26        2.25      2.75 o 
   3  -6   1        2.83        3.01      2.77 o 
   4  -6   1      175.05      176.07      4.40 o 
   0  -5   1       12.23       13.10      1.28 o 
   1  -5   1        3.18        0.00      2.34 o 
   2  -5   1       29.18       33.24      1.93 o 
   3  -5   1       14.09       14.09      1.47 o 
   4  -5   1       82.33       79.80      2.94 o 
   0  -4   1      772.47      713.87      6.27 o 
   1  -4   1      232.05      197.31      3.22 o 
   2  -4   1     1198.70     1135.50      8.02 o 
   3  -4   1      150.01      145.08      3.01 o 
   4  -4   1       66.05       59.46      2.20 o 
   0  -3   1      312.56      312.77      3.45 o 
   1  -3   1      163.74      137.36      2.40 o 
   2  -3   1     1076.02     1024.13      6.62 o 
   3  -3   1     1132.66     1183.17      7.53 o 
   4  -3   1      228.88      193.88      3.37 o 
   0  -2   1    11050.65    13346.15     87.61 o 
   1  -2   1     1459.34     1384.60      6.35 o 
   2  -2   1     3051.69     3244.81     41.38 o 
   3  -2   1      847.39      774.36      5.28 o 
   4  -2   1      140.30      126.03      2.43 o 
   5  -2   1      137.73      122.47      3.32 o 
   0  -1   1      742.20      769.71      3.61 o 
   1  -1   1       66.81       70.37      1.27 o 
   2  -1   1     1077.41     1016.78      4.74 o 
   3  -1   1      181.77      144.99      2.20 o 
   4  -1   1      134.22      112.39      2.10 o 
   5  -1   1       64.99       76.41      2.04 o 
 -13   0   1       17.50       25.25      4.48 o 
 -12   0   1       38.75       34.59      4.28 o 
 -11   0   1       61.95       52.39      4.72 o 
 -10   0   1      181.58      197.49      6.00 o 
  -9   0   1       43.19       33.57      2.20 o 
  -8   0   1        0.19        1.38      2.02 o 
  -7   0   1       41.54       36.81      2.75 o 
  -6   0   1       60.20       77.43      2.70 o 
  -5   0   1      664.13      660.19      5.32 o 
  -4   0   1       13.29        9.74      0.88 o 
  -3   0   1     1424.73     1378.23      6.20 o 
  -1   0   1     1299.03     1206.19     16.85 o 
   0   0   1      566.36      691.11      6.73 o 
   1   0   1      324.85      321.64      1.33 o 
   2   0   1        0.22        0.97      0.85 o 
   3   0   1       56.63       47.51      0.85 o 
   4   0   1      125.09       89.74      1.31 o 
   5   0   1       40.47       31.65      0.96 o 
   6   0   1      340.16      313.73      4.22 o 
   7   0   1      259.07      270.42      4.42 o 
   8   0   1      219.07      192.84      4.18 o 
   9   0   1      161.15      147.00      3.94 o 
  10   0   1      311.90      340.24      8.36 o 
  11   0   1      255.67      259.32      5.94 o 
  12   0   1       24.73       25.82      2.73 o 
  13   0   1        4.73        3.28      3.07 o 
 -13   1   1        2.02        5.35      3.54 o 
 -12   1   1       15.95       18.26      2.31 o 
 -11   1   1       18.12       23.09      2.27 o 
 -10   1   1       25.04       28.72      2.18 o 
  -9   1   1      175.17      182.72      5.35 o 
  -8   1   1       67.80       57.03      2.35 o 
  -7   1   1      540.01      494.30      6.55 o 
  -6   1   1      738.64      654.31      6.05 o 
  -5   1   1       25.69       16.57      1.15 o 
  -4   1   1      212.94      187.17      2.65 o 
  -3   1   1      636.85      537.77      3.86 o 
  -2   1   1     2546.76     2525.16     30.48 o 
  -1   1   1     1257.43     1326.23     18.92 o 
   0   1   1      764.14      843.42      3.65 o 
   1   1   1       66.81       77.71      1.39 o 
   2   1   1     1073.58     1065.69      5.02 o 
   3   1   1      178.27      143.84      2.16 o 
   4   1   1      131.75      108.33      2.08 o 
   5   1   1       70.78       75.52      2.09 o 
   6   1   1       79.77       57.15      2.06 o 
   7   1   1      271.53      243.21      4.23 o 
   8   1   1       78.06       74.31      2.68 o 
   9   1   1      118.52      111.04      3.44 o 
  10   1   1      100.10      102.43      3.87 o 
  11   1   1       84.29       69.62      3.50 o 
  12   1   1        4.01        0.00      3.43 o 
  13   1   1       11.68       12.16      3.90 o 
 -13   2   1        3.27        6.71      3.53 o 
 -12   2   1       11.61       10.84      3.66 o 
 -11   2   1       13.49        8.90      4.19 o 
 -10   2   1       54.91       57.34      2.96 o 
  -9   2   1      279.36      281.96      5.44 o 
  -8   2   1       81.86       77.31      2.88 o 
  -7   2   1       97.55       88.71      2.83 o 
  -6   2   1      126.16      115.26      2.82 o 
  -5   2   1      134.56      160.94      3.03 o 
  -4   2   1      191.84      208.80      2.98 o 
  -3   2   1      781.26      727.75      5.05 o 
  -2   2   1     1989.13     1936.91      8.04 o 
  -1   2   1    12372.82    14825.59     99.22 o 
   0   2   1    11080.57        0.00     26.38 o 
   1   2   1     1476.98     1460.48      6.93 o 
   2   2   1     3041.03     3172.59     41.09 o 
   3   2   1      833.92      747.86      5.39 o 
   4   2   1      138.66      114.32      2.30 o 
   5   2   1      137.28      118.27      2.62 o 
   6   2   1      110.43       95.07      2.60 o 
   7   2   1      207.99      194.02      3.95 o 
   8   2   1       12.60       10.93      1.76 o 
   9   2   1       84.82       83.19      3.51 o 
  10   2   1       67.90       64.45      3.18 o 
  11   2   1      105.24      115.75      4.08 o 
  12   2   1        7.25        8.03      1.95 o 
 -12   3   1        2.61        3.78      3.39 o 
 -11   3   1       10.08        9.50      2.30 o 
 -10   3   1      149.17      136.30      5.41 o 
  -9   3   1      108.32      118.86      3.99 o 
  -8   3   1       89.91       96.07      3.13 o 
  -7   3   1       72.73       67.99      2.64 o 
  -6   3   1        8.73       10.01      1.42 o 
  -5   3   1      206.43      205.04      3.53 o 
  -4   3   1     1002.71     1022.25      7.43 o 
  -3   3   1      120.78      121.21      2.45 o 
  -2   3   1     1496.30     1382.63      7.83 o 
  -1   3   1     3294.96     3168.93     12.33 o 
   0   3   1      321.63      318.46      3.61 o 
   1   3   1      164.33      154.12      2.57 o 
   2   3   1     1057.16     1086.73      7.00 o 
   3   3   1     1143.44     1154.45      7.78 o 
   4   3   1      233.85      185.85      3.30 o 
   5   3   1      210.48      189.17      3.54 o 
   6   3   1       12.54       11.55      1.51 o 
   7   3   1      452.99      442.22      6.10 o 
   8   3   1      164.62      151.55      4.07 o 
   9   3   1       15.99        9.77      2.08 o 
  10   3   1      156.62      134.92      5.94 o 
  11   3   1       25.66       24.95      2.72 o 
  12   3   1        2.32        8.21      3.15 o 
 -12   4   1        4.31        4.74      2.07 o 
 -11   4   1       10.64       14.13      2.23 o 
 -10   4   1       20.19       16.25      3.99 o 
  -9   4   1      115.05      129.11      4.15 o 
  -8   4   1      322.94      312.15      5.73 o 
  -7   4   1       59.59       59.88      2.78 o 
  -6   4   1       94.68       82.23      2.73 o 
  -5   4   1      354.74      366.19      5.34 o 
  -4   4   1      262.79      235.59      4.26 o 
  -3   4   1       40.10       32.27      1.74 o 
  -2   4   1      764.29      663.40      6.20 o 
  -1   4   1      409.44      354.84      4.47 o 
   0   4   1      777.33      729.24      6.46 o 
   1   4   1      240.71      233.03      3.56 o 
   2   4   1     1205.24     1222.32      8.90 o 
   3   4   1      155.51      160.70      3.30 o 
   4   4   1       70.10       59.60      2.14 o 
   5   4   1       69.90       65.77      2.44 o 
   6   4   1       72.44       66.44      2.57 o 
   7   4   1       42.36       46.76      2.51 o 
   8   4   1        4.48        0.00      3.30 o 
   9   4   1       47.13       43.87      3.90 o 
  10   4   1        7.82        4.31      3.62 o 
  11   4   1       50.80       52.70      3.30 o 
 -11   5   1        8.69       17.14      2.42 o 
 -10   5   1       31.51       30.53      4.75 o 
  -9   5   1       79.04       86.61      5.08 o 
  -8   5   1       62.36       62.48      3.34 o 
  -7   5   1       69.48       85.34      3.28 o 
  -6   5   1       32.64       36.20      2.37 o 
  -5   5   1       16.88       16.63      1.78 o 
  -4   5   1      112.07      110.62      3.22 o 
  -3   5   1      196.43      184.55      4.03 o 
  -2   5   1      117.38      109.29      3.00 o 
  -1   5   1      258.94      210.96      3.87 o 
   0   5   1       14.12       13.92      1.39 o 
   1   5   1        3.18        0.17      2.37 o 
   2   5   1       30.50       34.18      1.94 o 
   3   5   1       12.86       13.34      1.65 o 
   4   5   1       83.73       81.63      2.95 o 
   5   5   1       35.85       34.55      2.17 o 
   6   5   1       49.83       39.37      2.53 o 
   7   5   1       49.54       44.47      2.67 o 
   8   5   1       56.23       51.81      3.02 o 
   9   5   1       24.65       24.59      2.75 o 
  10   5   1       18.08       27.57      3.62 o 
  11   5   1        3.68        4.18      3.71 o 
 -10   6   1        5.76        4.81      3.69 o 
  -9   6   1        4.57        3.43      3.49 o 
  -8   6   1       40.06       40.18      3.11 o 
  -7   6   1       21.80       22.45      2.25 o 
  -6   6   1       32.59       33.21      2.55 o 
  -5   6   1       15.98       14.63      2.16 o 
  -4   6   1      148.92      152.65      4.03 o 
  -3   6   1       68.51       77.20      3.06 o 
  -2   6   1       56.47       57.16      2.64 o 
  -1   6   1       58.52       49.29      2.37 o 
   0   6   1       14.89       19.03      1.76 o 
   1   6   1       67.89       71.94      3.07 o 
   2   6   1        3.10        1.64      2.50 o 
   3   6   1        2.52        3.51      2.67 o 
   4   6   1      178.54      168.34      4.27 o 
   5   6   1       84.65       84.84      3.44 o 
   6   6   1        1.82        2.90      2.63 o 
   7   6   1       34.39       37.21      2.75 o 
   8   6   1       11.84        9.89      3.61 o 
   9   6   1       16.39       19.30      2.59 o 
  10   6   1        8.77       15.69      2.57 o 
  -8   7   1        9.74       14.10      2.38 o 
  -7   7   1        6.71        3.34      4.01 o 
  -6   7   1       17.61       17.06      2.59 o 
  -5   7   1       26.49       28.88      2.32 o 
  -4   7   1        5.22        5.12      2.20 o 
  -3   7   1      120.08      111.30      4.03 o 
  -2   7   1       71.97       64.01      3.22 o 
  -1   7   1        2.95        2.86      1.55 o 
   0   7   1      169.04      167.43      5.79 o 
   1   7   1      107.73      130.19      5.25 o 
   2   7   1       14.66       14.55      2.11 o 
   3   7   1       27.64       27.86      2.32 o 
   4   7   1        8.38       10.91      3.56 o 
   5   7   1        1.57        0.00      3.80 o 
   6   7   1       15.85       20.50      2.42 o 
   7   7   1       12.17        3.98      4.12 o 
   8   7   1        4.75        3.53      3.22 o 
  -6   8   1        2.73        6.10      2.05 o 
  -5   8   1        4.08        0.00      3.64 o 
  -4   8   1       26.23       27.96      2.63 o 
  -3   8   1       18.56       20.83      2.43 o 
  -2   8   1        9.38       10.75      2.00 o 
  -1   8   1       91.42       83.36      3.82 o 
   0   8   1       15.60       13.78      3.54 o 
   1   8   1       25.62       37.85      2.97 o 
   2   8   1        3.77        0.00      3.63 o 
   3   8   1       32.10       34.77      2.77 o 
   4   8   1       19.90       23.16      3.77 o 
   5   8   1       15.45       12.03      4.27 o 
   6   8   1        8.63        6.15      3.89 o 
  -3   9   1       20.19       20.95      2.86 o 
  -2   9   1        2.12        4.43      3.46 o 
  -1   9   1        6.44        3.22      3.98 o 
   0   9   1       22.67       22.67      3.97 o 
   1   9   1        0.62        2.00      3.80 o 
   2   9   1       12.18       21.80      2.61 o 
   3   9   1        5.35        0.00      4.08 o 
   0  -9   2       11.24       13.74      4.23 o 
   1  -9   2        2.57        0.94      3.70 o 
   2  -9   2       12.26       11.45      3.76 o 
   0  -8   2       19.56       15.23      2.52 o 
   1  -8   2       16.59       15.24      2.18 o 
   2  -8   2       10.38        2.75      3.74 o 
   3  -8   2        2.04        2.51      3.18 o 
   4  -8   2        0.89        0.00      3.66 o 
   0  -7   2      165.10      150.30      4.31 o 
   1  -7   2       31.81       25.86      2.58 o 
   2  -7   2       37.52       41.10      2.61 o 
   3  -7   2        6.75        2.84      3.19 o 
   4  -7   2        7.35        6.97      3.03 o 
   0  -6   2       19.77       16.17      1.81 o 
   1  -6   2      107.21      106.52      3.43 o 
   2  -6   2      196.17      205.62      4.56 o 
   3  -6   2       32.98       30.41      2.26 o 
   4  -6   2       39.05       33.58      2.38 o 
   0  -5   2       86.73       73.51      2.74 o 
   1  -5   2      440.19      460.50      5.68 o 
   2  -5   2       44.73       36.52      2.19 o 
   3  -5   2      123.75      128.47      3.34 o 
   4  -5   2       38.19       39.27      2.11 o 
   0  -4   2     1294.87     1201.42      8.43 o 
   1  -4   2     1658.07     1636.95      9.81 o 
   2  -4   2     1193.91     1183.45      8.53 o 
   3  -4   2      157.02      145.26      3.02 o 
   4  -4   2      272.64      263.93      4.47 o 
   0  -3   2      446.91      429.51      4.21 o 
   1  -3   2      236.18      251.52      3.29 o 
   2  -3   2      378.63      383.85      4.28 o 
   3  -3   2       47.07       40.08      1.65 o 
   4  -3   2      547.96      556.06      5.64 o 
   0  -2   2     3186.56     3387.85     41.54 o 
   1  -2   2     2252.09     2283.50     34.18 o 
   2  -2   2      367.90      359.06      3.56 o 
   3  -2   2      120.50      122.51      2.22 o 
   4  -2   2      273.34      243.51      3.38 o 
   5  -2   2      139.97      145.45      2.93 o 
   0  -1   2      940.28      979.58      4.35 o 
   1  -1   2      820.11      837.98      4.34 o 
   2  -1   2      928.39      978.89      5.06 o 
   3  -1   2      833.34      825.48      5.31 o 
   4  -1   2      323.72      262.89      3.16 o 
   5  -1   2      777.01      787.68      6.98 o 
 -13   0   2       65.95       92.96      5.89 o 
 -12   0   2        3.09        0.00      3.60 o 
 -11   0   2       37.90       28.14      3.83 o 
 -10   0   2       72.77       72.41      4.59 o 
  -9   0   2       11.37        6.44      2.54 o 
  -8   0   2      146.45      153.52      3.63 o 
  -7   0   2        0.09        0.00      2.21 o 
  -6   0   2     1281.65     1371.00      8.80 o 
  -5   0   2     1628.93     1635.08      8.96 o 
  -4   0   2       50.09       57.85      1.65 o 
  -3   0   2        0.10        0.43      1.15 o 
  -2   0   2     2512.59     2848.99     32.82 o 
  -1   0   2      399.34      352.88      2.71 o 
   0   0   2     1453.79     1739.99     14.87 o 
   1   0   2      248.91      227.66      1.66 o 
   2   0   2      102.90      105.73      1.25 o 
   3   0   2     5923.52     6782.90     44.63 o 
   4   0   2      630.14      562.64      3.35 o 
   5   0   2      208.23      172.21      2.03 o 
   6   0   2       87.66       96.72      2.57 o 
   7   0   2      166.86      143.39      3.24 o 
   8   0   2        7.08        0.79      2.67 o 
   9   0   2      862.25      814.19      9.06 o 
  10   0   2       23.72       28.26      3.73 o 
  11   0   2        3.65        3.73      3.07 o 
  12   0   2       24.47       28.32      4.05 o 
  13   0   2       25.89       38.03      4.43 o 
 -13   1   2       31.71       32.79      4.82 o 
 -12   1   2       14.55       12.43      3.93 o 
 -11   1   2       20.47       16.70      3.83 o 
 -10   1   2       23.42       17.92      3.24 o 
  -9   1   2      128.29      119.02      3.53 o 
  -8   1   2      113.75       85.06      3.72 o 
  -7   1   2        9.08        5.67      1.12 o 
  -6   1   2      293.04      300.94      4.19 o 
  -5   1   2      448.63      409.80      4.40 o 
  -4   1   2     1054.03      989.71      6.18 o 
  -3   1   2      128.66      114.34      1.92 o 
  -2   1   2     4649.47     5409.99     49.22 o 
  -1   1   2     4371.43     5373.26     44.83 o 
   0   1   2      923.56     1091.28      4.61 o 
   1   1   2      807.53      884.15      4.32 o 
   2   1   2      932.81     1006.07      5.13 o 
   3   1   2      835.73      848.13      5.60 o 
   4   1   2      324.80      249.74      3.20 o 
   5   1   2      773.88      764.45      6.43 o 
   6   1   2      552.24      531.59      5.82 o 
   7   1   2        1.38        0.53      2.36 o 
   8   1   2       32.89       26.05      1.85 o 
   9   1   2      423.05      429.61      6.53 o 
  10   1   2      331.39      338.76      6.39 o 
  11   1   2       13.20       15.40      2.01 o 
  12   1   2        0.41        0.00      3.47 o 
  13   1   2        8.98       12.95      2.32 o 
 -12   2   2        8.36        3.97      3.53 o 
 -11   2   2       79.61       95.19      4.09 o 
 -10   2   2       24.26       20.81      2.32 o 
  -9   2   2       51.70       36.70      2.44 o 
  -8   2   2      205.35      210.02      4.32 o 
  -7   2   2       36.23       38.16      2.02 o 
  -6   2   2      624.87      606.56      6.18 o 
  -5   2   2     1345.47     1355.81      8.63 o 
  -4   2   2       82.04       73.34      1.90 o 
  -3   2   2     3351.31     3557.67     48.86 o 
  -2   2   2      181.57      170.78      2.40 o 
  -1   2   2      245.89      215.92      2.60 o 
   0   2   2     3146.13     3533.31     42.14 o 
   1   2   2     2247.31     2383.57      8.92 o 
   2   2   2      381.60      398.52      3.85 o 
   3   2   2      118.92      109.81      2.15 o 
   4   2   2      264.42      224.05      3.45 o 
   5   2   2      137.91      143.70      2.90 o 
   6   2   2      158.34      162.75      3.39 o 
   7   2   2      617.46      635.31      7.24 o 
   8   2   2        9.72        9.40      1.73 o 
   9   2   2      445.08      459.81      7.13 o 
  10   2   2      358.23      378.38      6.79 o 
  11   2   2        6.06        0.00      3.53 o 
  12   2   2       50.72       70.31      4.90 o 
 -12   3   2       18.98       19.75      2.47 o 
 -11   3   2       83.84       89.23      5.51 o 
 -10   3   2       14.37       18.65      2.13 o 
  -9   3   2      134.35      123.45      4.03 o 
  -8   3   2       35.86       34.36      2.21 o 
  -7   3   2       60.31       62.30      2.52 o 
  -6   3   2       66.02       61.74      2.50 o 
  -5   3   2       26.23       24.43      1.62 o 
  -4   3   2      798.77      750.94      6.35 o 
  -3   3   2      260.21      237.29      3.47 o 
  -2   3   2       48.34       52.91      1.66 o 
  -1   3   2     1275.49     1204.72      7.05 o 
   0   3   2      438.40      407.41      4.12 o 
   1   3   2      233.58      265.39      3.45 o 
   2   3   2      380.27      378.75      4.20 o 
   3   3   2       49.73       44.28      1.72 o 
   4   3   2      536.42      530.36      5.46 o 
   5   3   2       27.70       21.64      1.66 o 
   6   3   2       50.12       42.81      2.17 o 
   7   3   2      253.10      269.71      4.86 o 
   8   3   2      108.24       93.90      3.36 o 
   9   3   2       20.03       21.31      2.29 o 
  10   3   2       29.05       36.26      2.65 o 
  11   3   2       24.56       17.22      2.28 o 
  12   3   2        8.29        9.23      3.56 o 
 -11   4   2       18.84       15.17      2.91 o 
 -10   4   2      226.15      240.92      7.76 o 
  -9   4   2       20.86       16.85      2.54 o 
  -8   4   2       33.72       36.36      2.36 o 
  -7   4   2       67.44       62.04      2.67 o 
  -6   4   2       75.24       80.50      2.77 o 
  -5   4   2      161.13      150.38      3.48 o 
  -4   4   2      245.92      229.86      4.02 o 
  -3   4   2      248.38      238.62      3.96 o 
  -2   4   2     1247.20     1238.73      8.62 o 
  -1   4   2      273.02      279.48      4.18 o 
   0   4   2     1299.42     1207.54      8.48 o 
   1   4   2     1664.96     1742.34     10.29 o 
   2   4   2     1198.66     1218.25      8.79 o 
   3   4   2      153.17      141.46      3.12 o 
   4   4   2      274.26      264.19      4.40 o 
   5   4   2       63.10       58.87      2.55 o 
   6   4   2      147.13      144.48      3.69 o 
   7   4   2       79.09       90.00      3.27 o 
   8   4   2       48.31       48.24      2.72 o 
   9   4   2       69.37       69.54      3.14 o 
  10   4   2       96.18      117.82      4.53 o 
  11   4   2       34.63       38.36      3.15 o 
 -11   5   2       12.14       13.37      2.26 o 
 -10   5   2       26.69       20.64      4.67 o 
  -9   5   2       13.60       17.99      2.15 o 
  -8   5   2       10.78       15.82      2.06 o 
  -7   5   2      100.11      109.09      3.78 o 
  -6   5   2       66.41       67.91      2.91 o 
  -5   5   2       12.63       13.48      1.69 o 
  -4   5   2       85.02       76.34      2.86 o 
  -3   5   2      404.10      405.51      5.75 o 
  -2   5   2       80.75       72.54      2.65 o 
  -1   5   2      218.09      207.48      3.95 o 
   0   5   2       84.56       82.59      2.73 o 
   1   5   2      429.37      467.47      5.81 o 
   2   5   2       45.14       42.81      2.15 o 
   3   5   2      119.45      126.83      3.35 o 
   4   5   2       37.59       35.74      2.23 o 
   5   5   2       49.08       46.97      2.40 o 
   6   5   2      182.24      179.33      4.51 o 
   7   5   2      143.62      136.78      4.26 o 
   8   5   2       38.86       42.59      2.92 o 
   9   5   2       13.67        3.56      4.11 o 
  10   5   2       62.44       66.61      5.33 o 
  11   5   2        3.35        4.35      3.98 o 
 -10   6   2       15.63       19.37      2.99 o 
  -9   6   2       42.08       38.03      3.26 o 
  -8   6   2       16.68       20.62      2.61 o 
  -7   6   2       51.21       56.18      2.99 o 
  -6   6   2       56.41       59.01      2.92 o 
  -5   6   2       92.64       95.92      3.35 o 
  -4   6   2       30.60       35.03      2.26 o 
  -3   6   2      235.80      229.42      4.79 o 
  -2   6   2      379.06      360.02      6.15 o 
  -1   6   2       77.15       66.10      2.78 o 
   0   6   2       21.07       18.01      1.89 o 
   1   6   2      106.55      111.07      3.65 o 
   2   6   2      200.46      193.70      4.44 o 
   3   6   2       32.21       31.76      2.18 o 
   4   6   2       37.83       32.49      2.28 o 
   5   6   2       46.68       41.49      2.71 o 
   6   6   2       47.12       47.35      2.80 o 
   7   6   2        7.35        9.23      2.95 o 
   8   6   2        6.00        0.00      3.79 o 
   9   6   2        4.60        2.61      3.71 o 
  -8   7   2        3.34        1.16      3.84 o 
  -7   7   2       46.42       44.61      3.55 o 
  -6   7   2        6.36        4.18      3.59 o 
  -5   7   2       36.27       37.77      2.72 o 
  -4   7   2       14.77       14.00      2.11 o 
  -3   7   2       36.91       31.53      2.77 o 
  -2   7   2       36.02       24.29      2.32 o 
  -1   7   2      134.18      123.23      3.91 o 
   0   7   2      163.58      161.56      5.84 o 
   1   7   2       30.57       30.69      3.74 o 
   2   7   2       37.40       42.14      2.69 o 
   3   7   2        6.31        5.43      3.05 o 
   4   7   2        7.26        5.24      3.38 o 
   5   7   2        0.73        0.00      3.30 o 
   6   7   2        5.83        6.05      2.11 o 
   7   7   2       17.35       14.44      4.22 o 
   8   7   2       16.63       19.38      3.76 o 
  -6   8   2        0.97        0.00      3.94 o 
  -5   8   2       19.55       21.75      2.46 o 
  -4   8   2        0.98        0.64      3.62 o 
  -3   8   2       51.81       52.67      3.59 o 
  -2   8   2       40.40       34.08      2.82 o 
  -1   8   2        4.18        3.06      3.46 o 
   0   8   2       19.28       20.93      2.32 o 
   1   8   2       16.68       16.74      2.37 o 
   2   8   2       10.00        9.98      2.23 o 
   3   8   2        2.12        4.79      3.06 o 
   4   8   2        0.94        0.00      3.75 o 
   5   8   2       23.98       32.62      4.40 o 
   6   8   2       20.46       24.79      2.91 o 
  -3   9   2       17.62       16.97      2.71 o 
  -2   9   2        0.79        5.77      3.20 o 
  -1   9   2       10.68       14.65      2.47 o 
   0   9   2       11.23       13.44      4.32 o 
   1   9   2        2.55        5.71      3.78 o 
   2   9   2       12.25       14.64      3.81 o 
   0  -9   3        2.95        4.02      3.55 o 
   1  -9   3       44.77       44.96      5.28 o 
   2  -9   3        0.48        0.48      3.58 o 
   0  -8   3        1.92        1.51      3.38 o 
   1  -8   3       38.93       37.25      3.12 o 
   2  -8   3        8.99        7.22      2.43 o 
   3  -8   3        1.78        5.43      3.07 o 
   4  -8   3       58.12       77.23      3.77 o 
   0  -7   3       35.64       33.43      2.71 o 
   1  -7   3       48.14       44.81      2.56 o 
   2  -7   3        3.72        5.53      2.89 o 
   3  -7   3       15.58       11.52      2.13 o 
   4  -7   3       27.81       27.33      3.77 o 
   0  -6   3      470.28      455.01      6.55 o 
   1  -6   3      236.15      206.72      4.43 o 
   2  -6   3       38.73       39.50      2.42 o 
   3  -6   3      150.88      138.11      4.07 o 
   4  -6   3       16.21       10.02      3.16 o 
   0  -5   3      631.55      599.30      6.80 o 
   1  -5   3       77.86       78.44      2.71 o 
   2  -5   3       27.71       35.21      1.96 o 
   3  -5   3        0.92        1.35      2.21 o 
   4  -5   3       14.52       17.66      2.72 o 
   0  -4   3      725.42      672.79      6.19 o 
   1  -4   3       58.27       52.36      2.09 o 
   2  -4   3      108.04      115.55      2.74 o 
   3  -4   3       24.88       26.03      1.67 o 
   4  -4   3      385.48      380.52      5.28 o 
   0  -3   3      278.69      269.49      3.43 o 
   1  -3   3      394.92      383.45      4.26 o 
   2  -3   3      239.81      291.01      3.74 o 
   3  -3   3      178.93      193.93      3.28 o 
   4  -3   3       32.35       39.64      1.67 o 
   0  -2   3      398.86      400.12      3.67 o 
   1  -2   3      174.40      176.22      2.60 o 
   2  -2   3      431.40      457.55      4.16 o 
   3  -2   3     1288.32     1350.70      8.40 o 
   4  -2   3      414.20      469.92      5.62 o 
   5  -2   3      994.26     1087.57      9.21 o 
   0  -1   3      814.59      825.25      4.58 o 
   1  -1   3       16.66       17.68      1.57 o 
   2  -1   3     1180.61     1243.78      6.70 o 
   3  -1   3     1041.15     1117.34      7.33 o 
   4  -1   3       25.49       28.21      1.41 o 
   5  -1   3      934.23     1044.64      7.70 o 
 -13   0   3        1.18        3.72      3.08 o 
 -12   0   3        7.77        3.55      3.59 o 
 -11   0   3       17.03       24.73      3.81 o 
 -10   0   3       37.41       31.12      2.31 o 
  -9   0   3        0.17        2.99      2.37 o 
  -8   0   3       23.39       28.30      1.81 o 
  -7   0   3        1.86        2.99      2.09 o 
  -6   0   3      265.09      265.49      4.04 o 
  -5   0   3       63.92       64.56      2.00 o 
  -4   0   3     1937.91     2012.37      9.28 o 
  -3   0   3       63.77       53.05      1.46 o 
  -2   0   3     4487.93     5440.17     52.34 o 
  -1   0   3     2212.66     2026.97     33.19 o 
   0   0   3     1286.92     1381.15      3.88 o 
   1   0   3     1019.20     1112.86      3.71 o 
   2   0   3     1846.56     2115.51      8.14 o 
   3   0   3       58.87       58.71      1.07 o 
   4   0   3       10.11       10.76      0.81 o 
   5   0   3       17.62       15.44      0.89 o 
   6   0   3     1813.06     1955.42     11.39 o 
   7   0   3      440.11      427.71      5.65 o 
   8   0   3      221.89      202.37      4.39 o 
   9   0   3      619.06      578.67      8.90 o 
  10   0   3        2.90        1.05      2.45 o 
  11   0   3       26.13       27.27      4.02 o 
  12   0   3        5.70        5.88      3.25 o 
 -13   1   3        0.13        2.06      3.54 o 
 -12   1   3        2.22        0.00      3.66 o 
 -11   1   3       65.30       64.86      4.42 o 
 -10   1   3       43.49       47.44      2.65 o 
  -9   1   3       77.12       72.61      3.72 o 
  -8   1   3       45.20       49.00      2.32 o 
  -7   1   3       10.03        3.12      1.99 o 
  -6   1   3      317.54      310.58      4.29 o 
  -5   1   3      108.60      101.92      2.38 o 
  -4   1   3      129.46      122.13      2.32 o 
  -3   1   3      687.65      757.52      5.22 o 
  -2   1   3      507.93      528.85      4.00 o 
  -1   1   3      536.59      615.97      4.01 o 
   0   1   3      816.53      878.15      4.72 o 
   1   1   3       17.25       20.67      1.04 o 
   2   1   3     1200.28     1302.85      2.68 o 
   3   1   3     1036.53     1130.52      6.56 o 
   4   1   3       23.39       29.45      1.31 o 
   5   1   3      916.97     1015.49      7.77 o 
   6   1   3       42.71       39.08      1.75 o 
   7   1   3       90.16      104.91      3.00 o 
   8   1   3       94.69       90.04      3.40 o 
   9   1   3       66.83       63.96      3.11 o 
  10   1   3       13.95       11.03      3.46 o 
  11   1   3       15.25       17.14      2.49 o 
  12   1   3       13.93       16.66      2.45 o 
 -12   2   3        4.29        6.92      3.46 o 
 -11   2   3      120.79      115.00      6.40 o 
 -10   2   3        3.34        0.00      3.08 o 
  -9   2   3        2.39        0.79      2.54 o 
  -8   2   3       71.79       74.72      2.85 o 
  -7   2   3       82.78       83.61      2.68 o 
  -6   2   3      110.74      122.76      2.91 o 
  -5   2   3       90.86       83.75      2.38 o 
  -4   2   3      420.66      410.55      4.42 o 
  -3   2   3      742.56      789.05      5.72 o 
  -2   2   3      273.06      278.13      3.19 o 
  -1   2   3      540.28      551.01      4.45 o 
   0   2   3      412.74      438.07      3.86 o 
   1   2   3      177.21      189.03      2.74 o 
   2   2   3      428.63      473.95      4.32 o 
   3   2   3     1319.39     1351.33      8.00 o 
   4   2   3      423.13      454.18      4.77 o 
   5   2   3      997.04     1082.83      8.24 o 
   6   2   3      312.65      329.12      4.86 o 
   7   2   3      182.37      177.41      4.06 o 
   8   2   3      436.95      387.34      6.23 o 
   9   2   3      102.40      105.37      3.68 o 
  10   2   3        6.15        2.46      3.35 o 
  11   2   3       13.53       11.28      3.80 o 
  12   2   3        8.10        0.00      4.20 o 
 -12   3   3        4.62        0.00      3.71 o 
 -11   3   3       13.33       16.52      2.45 o 
 -10   3   3       18.67       16.26      4.26 o 
  -9   3   3       99.55       91.84      5.36 o 
  -8   3   3       87.53       91.39      3.31 o 
  -7   3   3        7.28        6.66      2.51 o 
  -6   3   3      214.64      209.04      4.07 o 
  -5   3   3       16.66       16.21      1.46 o 
  -4   3   3      326.59      307.66      4.21 o 
  -3   3   3      623.39      614.92      5.61 o 
  -2   3   3      193.86      192.53      2.98 o 
  -1   3   3       11.54        9.56      1.04 o 
   0   3   3      284.65      279.74      3.47 o 
   1   3   3      401.20      455.65      4.63 o 
   2   3   3      227.40      291.21      3.86 o 
   3   3   3      180.49      187.00      3.19 o 
   4   3   3       30.77       34.88      1.73 o 
   5   3   3      393.15      440.92      5.51 o 
   6   3   3      234.18      242.49      4.51 o 
   7   3   3      151.42      142.10      3.80 o 
   8   3   3      330.17      333.80      6.01 o 
   9   3   3      121.80      119.15      5.16 o 
  10   3   3       53.74       66.04      4.72 o 
  11   3   3       35.14       39.37      4.18 o 
  12   3   3        4.68        4.46      3.65 o 
 -11   4   3        5.25        0.90      4.14 o 
 -10   4   3       61.69       64.47      3.25 o 
  -9   4   3       16.33       17.21      2.27 o 
  -8   4   3       39.47       42.34      2.46 o 
  -7   4   3      124.51      131.47      3.76 o 
  -6   4   3       63.23       58.29      2.53 o 
  -5   4   3       37.45       29.78      1.86 o 
  -4   4   3      129.63      135.51      3.24 o 
  -3   4   3      154.55      137.01      3.21 o 
  -2   4   3       88.77       86.57      2.40 o 
  -1   4   3      141.35      129.73      2.93 o 
   0   4   3      723.39      666.34      6.17 o 
   1   4   3       53.67       54.14      2.13 o 
   2   4   3      106.97      109.85      2.76 o 
   3   4   3       25.14       27.42      1.76 o 
   4   4   3      390.98      387.57      5.39 o 
   5   4   3       54.07       54.44      2.37 o 
   6   4   3       95.10       88.91      3.07 o 
   7   4   3       88.01       95.01      3.50 o 
   8   4   3       70.35       82.46      3.54 o 
   9   4   3      156.12      161.36      6.38 o 
  10   4   3       45.20       47.12      3.15 o 
  11   4   3       14.92       21.71      4.33 o 
 -11   5   3        0.27        0.00      3.56 o 
 -10   5   3       41.43       47.21      2.98 o 
  -9   5   3       14.83       18.75      2.16 o 
  -8   5   3       86.94       87.96      5.16 o 
  -7   5   3       16.91       18.94      2.09 o 
  -6   5   3        0.22        0.00      2.69 o 
  -5   5   3       79.88       78.63      2.85 o 
  -4   5   3      169.21      165.44      4.07 o 
  -3   5   3       43.10       38.55      2.24 o 
  -2   5   3      204.33      198.13      3.93 o 
  -1   5   3      202.16      195.28      4.01 o 
   0   5   3      638.78      623.99      6.82 o 
   1   5   3       79.64       80.43      2.78 o 
   2   5   3       30.19       36.98      3.12 o 
   3   5   3        0.96        3.97      2.11 o 
   4   5   3       15.12       20.57      1.90 o 
   5   5   3       32.91       31.19      3.37 o 
   6   5   3       34.32       31.58      2.51 o 
   7   5   3       49.36       53.00      3.10 o 
   8   5   3       84.11       92.78      3.80 o 
   9   5   3        4.97        0.42      3.74 o 
  10   5   3       12.95       14.35      4.39 o 
  -9   6   3        8.56        5.65      3.80 o 
  -8   6   3       65.27       69.76      3.51 o 
  -7   6   3       47.38       48.35      3.00 o 
  -6   6   3       26.32       27.42      2.32 o 
  -5   6   3       19.33       19.53      1.96 o 
  -4   6   3       85.81       81.85      3.31 o 
  -3   6   3       23.19       19.15      2.20 o 
  -2   6   3      351.39      326.34      5.78 o 
  -1   6   3      103.03       89.00      3.15 o 
   0   6   3      475.80      483.35      6.89 o 
   1   6   3      234.33      217.16      4.76 o 
   2   6   3       38.70       35.37      2.52 o 
   3   6   3      152.60      143.70      4.17 o 
   4   6   3       16.78        1.99      3.51 o 
   5   6   3       12.05        7.51      3.13 o 
   6   6   3       36.61       40.28      2.91 o 
   7   6   3        8.17       11.40      2.31 o 
   8   6   3       44.96       58.90      3.29 o 
   9   6   3        9.28       13.42      2.52 o 
  -8   7   3        4.75        1.06      3.94 o 
  -7   7   3       18.62       15.09      2.55 o 
  -6   7   3       10.07        2.90      3.97 o 
  -5   7   3       27.15       28.53      2.47 o 
  -4   7   3       18.22       16.84      2.17 o 
  -3   7   3       56.71       55.64      3.17 o 
  -2   7   3      126.19      125.92      4.47 o 
  -1   7   3        4.64        3.81      2.92 o 
   0   7   3       36.30       36.63      3.83 o 
   1   7   3       47.84       47.49      3.73 o 
   2   7   3        3.90        0.00      3.13 o 
   3   7   3       15.80       12.20      3.14 o 
   4   7   3       28.70       27.16      2.64 o 
   5   7   3        6.09        7.71      3.21 o 
   6   7   3       20.52       27.03      2.59 o 
   7   7   3       48.17       51.42      5.19 o 
   8   7   3        0.59        4.11      3.45 o 
  -6   8   3       23.52       33.13      3.24 o 
  -5   8   3        8.34        9.99      2.41 o 
  -4   8   3       29.11       23.73      2.86 o 
  -3   8   3        7.16        8.82      2.12 o 
  -2   8   3        7.71        7.26      2.18 o 
  -1   8   3       67.08       54.43      3.38 o 
   0   8   3        1.90        0.00      3.52 o 
   1   8   3       39.47       37.04      3.20 o 
   2   8   3        9.07        5.49      2.38 o 
   3   8   3        1.90        0.54      3.52 o 
   4   8   3       58.55       70.15      5.41 o 
   5   8   3       12.48       11.89      4.24 o 
   6   8   3       17.99       14.61      4.79 o 
  -2   9   3        6.97        0.00      4.86 o 
  -1   9   3       25.37       28.48      3.08 o 
   0   9   3        2.97        0.96      3.89 o 
   1   9   3       44.70       52.47      5.32 o 
   2   9   3        0.44        0.00      3.79 o 
   0  -9   4       20.92       18.09      4.85 o 
   0  -8   4       20.94       25.20      2.40 o 
   1  -8   4       25.90       23.77      2.48 o 
   2  -8   4       34.90       42.89      4.52 o 
   3  -8   4       32.09       31.42      4.95 o 
   4  -8   4       10.87        6.90      4.30 o 
   0  -7   4       19.59       20.40      3.35 o 
   1  -7   4       32.42       30.92      2.50 o 
   2  -7   4        0.54        2.62      2.93 o 
   3  -7   4       26.61       26.53      3.84 o 
   4  -7   4       25.82       30.32      3.60 o 
   0  -6   4      111.55      114.81      3.64 o 
   1  -6   4        9.71        3.41      3.39 o 
   2  -6   4       14.44       16.99      1.96 o 
   3  -6   4       22.81       20.96      3.36 o 
   4  -6   4       17.95       13.78      3.79 o 
   0  -5   4      668.50      601.36      7.15 o 
   1  -5   4      110.81       95.69      3.26 o 
   2  -5   4       57.46       47.30      2.24 o 
   3  -5   4       69.77       66.67      3.87 o 
   4  -5   4       34.94       35.83      2.25 o 
   0  -4   4       34.18       30.44      1.86 o 
   1  -4   4       37.49       34.32      1.89 o 
   2  -4   4      137.90      129.93      3.11 o 
   3  -4   4       36.90       36.95      1.99 o 
   4  -4   4      228.02      229.70      4.26 o 
   0  -3   4      236.02      234.23      3.44 o 
   1  -3   4      387.83      398.53      4.72 o 
   2  -3   4      449.24      436.84      4.96 o 
   3  -3   4      420.26      415.79      5.76 o 
   4  -3   4       79.76       82.65      3.48 o 
   0  -2   4     2025.27     2300.29      9.67 o 
   1  -2   4      848.10      882.64      5.92 o 
   2  -2   4      520.66      592.48      5.58 o 
   3  -2   4      376.59      431.98      5.48 o 
   4  -2   4     1266.66     1300.47      8.42 o 
   5  -2   4      675.53      717.57      7.68 o 
   0  -1   4     2532.76     2874.69     40.85 o 
   1  -1   4      490.73      592.26      5.00 o 
   2  -1   4      114.55      130.77      2.87 o 
   3  -1   4       51.61       58.21      2.32 o 
   4  -1   4      714.01      806.46      6.34 o 
   5  -1   4      359.38      353.27      5.15 o 
 -13   0   4        1.48        5.49      3.50 o 
 -12   0   4        1.66        0.11      3.23 o 
 -11   0   4        0.39        0.00      3.41 o 
 -10   0   4       27.06       20.90      2.01 o 
  -9   0   4        3.76        2.47      2.68 o 
  -8   0   4       30.88       23.14      1.93 o 
  -7   0   4        1.07        2.96      1.79 o 
  -6   0   4      235.24      224.07      3.78 o 
  -5   0   4      366.24      342.38      4.48 o 
  -4   0   4     1553.85     1540.67      8.53 o 
  -3   0   4        0.24        0.41      1.43 o 
  -2   0   4       44.39       41.75      1.40 o 
  -1   0   4     2774.90     2480.43      9.42 o 
   0   0   4      645.84      644.57      1.71 o 
   1   0   4     1302.63     1356.64      4.67 o 
   2   0   4      186.27      183.10      1.79 o 
   3   0   4      435.91      491.53      3.16 o 
   4   0   4     9122.33    11914.92     75.72 o 
   5   0   4      354.71      375.60      3.78 o 
   6   0   4        0.92        0.00      2.25 o 
   7   0   4     1109.16     1166.28      9.69 o 
   8   0   4       48.55       32.46      3.63 o 
   9   0   4       71.51       79.53      4.30 o 
  10   0   4        2.09        1.89      2.45 o 
  11   0   4        0.54        0.00      3.36 o 
  12   0   4       37.08       51.37      4.51 o 
 -12   1   4       38.06       34.63      4.47 o 
 -11   1   4        7.03        7.64      1.89 o 
 -10   1   4       21.24       22.95      3.23 o 
  -9   1   4      202.94      188.00      4.80 o 
  -8   1   4      161.43      160.14      3.98 o 
  -7   1   4       62.08       59.14      2.35 o 
  -6   1   4       77.37       82.75      2.52 o 
  -5   1   4       62.78       46.48      1.73 o 
  -4   1   4      174.53      183.49      2.95 o 
  -3   1   4      363.64      378.79      3.83 o 
  -2   1   4     1838.97     2099.80      8.73 o 
  -1   1   4      301.11      281.97      3.02 o 
   0   1   4     2560.88     3067.24     39.86 o 
   1   1   4      476.30      621.81      4.50 o 
   2   1   4      110.73      139.27      2.39 o 
   3   1   4       47.04       48.39      1.62 o 
   4   1   4      715.10      817.56      6.39 o 
   5   1   4      347.68      329.22      4.45 o 
   6   1   4      188.66      176.73      3.62 o 
   7   1   4      146.90      139.63      3.72 o 
   8   1   4      143.06      141.81      5.03 o 
   9   1   4       41.68       36.30      3.81 o 
  10   1   4        8.21        7.83      3.15 o 
  11   1   4       13.79       12.89      3.74 o 
  12   1   4        5.22        9.35      3.74 o 
 -12   2   4       32.58       37.33      3.22 o 
 -11   2   4       41.31       43.34      2.92 o 
 -10   2   4       43.35       31.57      4.12 o 
  -9   2   4       32.46       31.74      3.37 o 
  -8   2   4       33.58       38.49      2.31 o 
  -7   2   4       53.04       49.79      2.15 o 
  -6   2   4       50.95       51.87      2.31 o 
  -5   2   4      393.27      402.88      4.94 o 
  -4   2   4     1034.29     1097.54      7.66 o 
  -3   2   4     1318.85     1382.42      7.95 o 
  -2   2   4      167.75      165.21      2.67 o 
  -1   2   4     1163.93     1234.81      6.90 o 
   0   2   4     2029.48     2465.44     10.06 o 
   1   2   4      848.61      945.51      6.16 o 
   2   2   4      520.54      618.49      5.15 o 
   3   2   4      376.96      421.90      4.63 o 
   4   2   4     1257.38     1318.67      8.52 o 
   5   2   4      671.74      720.02      7.12 o 
   6   2   4       58.77       54.76      2.28 o 
   7   2   4      544.49      529.07      6.87 o 
   8   2   4      479.76      488.95      7.20 o 
   9   2   4       59.32       50.31      2.69 o 
  10   2   4        3.78        2.92      3.42 o 
  11   2   4        5.49        5.64      3.37 o 
  12   2   4        5.95        9.33      3.66 o 
 -12   3   4       59.49       72.62      5.38 o 
 -11   3   4       47.61       52.30      4.93 o 
 -10   3   4       53.87       60.71      3.34 o 
  -9   3   4       30.11       32.62      3.77 o 
  -8   3   4       52.15       59.24      3.58 o 
  -7   3   4       45.69       48.42      2.28 o 
  -6   3   4        6.73        3.18      2.55 o 
  -5   3   4      462.46      491.01      5.88 o 
  -4   3   4      230.67      261.15      4.02 o 
  -3   3   4      470.17      449.97      5.15 o 
  -2   3   4      324.88      298.70      3.91 o 
  -1   3   4      100.65      111.50      2.44 o 
   0   3   4      237.84      238.94      3.50 o 
   1   3   4      395.68      447.77      4.81 o 
   2   3   4      456.70      484.73      5.15 o 
   3   3   4      415.95      427.39      5.02 o 
   4   3   4       79.10       84.85      2.57 o 
   5   3   4      180.41      165.61      3.83 o 
   6   3   4      198.31      192.17      4.25 o 
   7   3   4      112.72      114.61      5.10 o 
   8   3   4      464.06      456.75      7.24 o 
   9   3   4        4.20        5.58      2.96 o 
  10   3   4        0.84        0.00      3.50 o 
  11   3   4       18.79       19.82      2.26 o 
  12   3   4       24.31       21.41      4.46 o 
 -11   4   4        3.63        0.00      3.80 o 
 -10   4   4        1.60        2.60      3.21 o 
  -9   4   4       28.01       26.25      2.45 o 
  -8   4   4       36.19       41.06      2.69 o 
  -7   4   4       56.39       59.97      2.69 o 
  -6   4   4       80.98       71.52      2.83 o 
  -5   4   4        6.33        4.24      2.57 o 
  -4   4   4      257.89      220.91      4.21 o 
  -3   4   4       40.59       35.42      1.90 o 
  -2   4   4       15.28       17.57      1.37 o 
  -1   4   4       33.19       42.64      1.87 o 
   0   4   4       32.66       30.84      1.70 o 
   1   4   4       38.29       39.14      1.90 o 
   2   4   4      142.76      142.03      3.24 o 
   3   4   4       37.07       38.12      1.96 o 
   4   4   4      225.94      220.93      4.28 o 
   5   4   4      118.35      127.35      3.52 o 
   6   4   4       14.52       13.86      1.85 o 
   7   4   4      317.44      341.31      6.45 o 
   8   4   4       15.19       10.42      3.41 o 
   9   4   4      103.13      112.84      5.47 o 
  10   4   4       13.21       11.09      2.35 o 
  11   4   4        3.33        3.96      3.44 o 
 -10   5   4        7.83        1.70      4.05 o 
  -9   5   4        8.67       10.04      2.10 o 
  -8   5   4        8.44        2.38      3.53 o 
  -7   5   4       22.59       23.58      2.27 o 
  -6   5   4       14.08       12.69      2.06 o 
  -5   5   4       58.35       66.30      2.81 o 
  -4   5   4      417.92      422.15      6.14 o 
  -3   5   4      561.24      595.87      7.12 o 
  -2   5   4      275.21      248.58      4.76 o 
  -1   5   4      226.12      193.70      3.96 o 
   0   5   4      667.53      701.10      7.48 o 
   1   5   4      109.70      105.98      3.51 o 
   2   5   4       56.37       46.71      2.37 o 
   3   5   4       68.72       70.91      2.82 o 
   4   5   4       34.73       32.88      2.22 o 
   5   5   4       89.30       91.92      4.69 o 
   6   5   4       82.79       78.38      3.46 o 
   7   5   4       41.42       40.54      2.57 o 
   8   5   4       14.06       10.46      2.32 o 
   9   5   4       59.16       71.19      4.58 o 
  10   5   4        4.43        4.63      3.87 o 
  -9   6   4       13.36       12.33      4.35 o 
  -8   6   4        6.40        0.00      3.78 o 
  -7   6   4       18.06       24.89      2.42 o 
  -6   6   4        3.28        9.14      1.95 o 
  -5   6   4        0.38        0.00      3.29 o 
  -4   6   4       55.53       47.72      2.80 o 
  -3   6   4      118.18      123.57      4.22 o 
  -2   6   4       94.30       88.91      3.37 o 
  -1   6   4      373.85      371.79      6.24 o 
   0   6   4      110.27      103.01      4.96 o 
   1   6   4        9.98       10.93      3.03 o 
   2   6   4       14.31       13.01      3.19 o 
   3   6   4       22.64       21.52      2.11 o 
   4   6   4       16.90       20.48      3.35 o 
   5   6   4        2.99        5.56      1.71 o 
   6   6   4       62.87       73.87      3.44 o 
   7   6   4       25.54       31.69      2.82 o 
   8   6   4       48.62       50.16      5.06 o 
   9   6   4        2.37        4.84      3.73 o 
  -8   7   4        6.41        3.12      3.99 o 
  -7   7   4        0.61        0.34      3.49 o 
  -6   7   4        0.36        0.32      3.07 o 
  -5   7   4       12.12        8.75      2.21 o 
  -4   7   4       28.96       31.25      2.64 o 
  -3   7   4       15.55       14.76      2.00 o 
  -2   7   4        7.79       10.72      2.03 o 
  -1   7   4       12.62        9.65      1.96 o 
   0   7   4       18.95       17.00      3.74 o 
   1   7   4       33.23       33.20      4.00 o 
   2   7   4        0.51        0.00      3.34 o 
   3   7   4       25.71       26.03      3.83 o 
   4   7   4       25.97       21.30      4.03 o 
   5   7   4       74.47       83.82      5.88 o 
   6   7   4        3.96        0.00      4.24 o 
   7   7   4        8.24        6.42      3.77 o 
   8   7   4        4.73        6.32      2.29 o 
  -6   8   4       17.11       25.35      2.93 o 
  -5   8   4        5.06        3.93      4.26 o 
  -4   8   4       36.37       42.58      3.46 o 
  -3   8   4        7.63        6.70      2.14 o 
  -2   8   4        0.24        0.94      3.25 o 
  -1   8   4        9.60       11.43      2.36 o 
   0   8   4       20.73        9.51      4.40 o 
   1   8   4       26.33       24.62      4.28 o 
   2   8   4       35.44       46.99      3.18 o 
   3   8   4       32.18       41.99      4.70 o 
   4   8   4       10.70        3.95      4.41 o 
   5   8   4       43.02       41.96      5.39 o 
   0   9   4       20.76       10.37      5.21 o 
   0  -8   5       34.16       31.20      3.05 o 
   1  -8   5        2.11        1.93      3.65 o 
   2  -8   5        7.54        2.08      4.51 o 
   3  -8   5        7.12        0.45      4.44 o 
   4  -8   5       60.04       67.83      6.03 o 
   0  -7   5        9.23        2.45      3.68 o 
   1  -7   5       35.58       42.47      2.73 o 
   2  -7   5       11.57        8.15      3.63 o 
   3  -7   5        4.28        7.35      3.53 o 
   4  -7   5        0.22        0.00      3.89 o 
   0  -6   5      126.85      128.24      4.03 o 
   1  -6   5       59.44       53.71      4.25 o 
   2  -6   5       13.60        9.65      3.44 o 
   3  -6   5       13.77       15.98      3.50 o 
   4  -6   5        2.21        1.74      3.11 o 
   0  -5   5      298.80      259.36      4.71 o 
   1  -5   5      100.13       98.79      4.15 o 
   2  -5   5      161.24      155.53      3.88 o 
   3  -5   5       50.36       47.56      3.70 o 
   4  -5   5      106.73       99.02      4.91 o 
   0  -4   5       67.85       74.36      2.47 o 
   1  -4   5       29.98       36.95      2.06 o 
   2  -4   5      191.82      175.27      3.67 o 
   3  -4   5      189.83      205.56      3.98 o 
   4  -4   5       25.46       22.53      3.17 o 
   0  -3   5      203.12      209.67      3.36 o 
   1  -3   5      149.82      150.13      3.00 o 
   2  -3   5      484.52      450.98      5.88 o 
   3  -3   5      293.02      298.03      5.34 o 
   4  -3   5       22.96       20.51      2.59 o 
   0  -2   5     2015.55     2178.96     10.20 o 
   1  -2   5      800.00      860.15      6.60 o 
   2  -2   5      682.84      726.99      6.86 o 
   3  -2   5      823.96      908.50      7.76 o 
   4  -2   5       65.34       76.00      3.19 o 
   5  -2   5      209.97      221.07      4.97 o 
   0  -1   5      622.80      765.35      6.14 o 
   1  -1   5      510.93      536.85      5.29 o 
   2  -1   5       51.01       69.93      3.39 o 
   3  -1   5      789.21      829.63      7.99 o 
   4  -1   5      612.76      666.35      6.86 o 
   5  -1   5       34.97       38.03      2.95 o 
 -12   0   5        1.08        5.73      3.35 o 
 -11   0   5       13.02       10.60      2.12 o 
 -10   0   5       58.19       52.31      2.97 o 
  -9   0   5        4.45        0.00      2.69 o 
  -8   0   5       21.53       19.03      1.78 o 
  -7   0   5        0.69        0.00      2.11 o 
  -6   0   5      252.94      242.29      4.24 o 
  -5   0   5       13.55       13.67      1.22 o 
  -4   0   5        3.99        8.28      1.30 o 
  -3   0   5       20.57       20.69      1.22 o 
  -2   0   5      756.66      753.82      5.50 o 
  -1   0   5      800.44      831.93      5.78 o 
   0   0   5        7.33        5.96      0.89 o 
   1   0   5       71.77       98.99      1.59 o 
   2   0   5     2109.40     2558.10      7.87 o 
   3   0   5        3.88       10.99      1.64 o 
   4   0   5     2023.27     2124.84      8.01 o 
   5   0   5      903.28      899.42      5.60 o 
   6   0   5        1.15        2.50      2.14 o 
   7   0   5        4.85        0.00      2.71 o 
   8   0   5        0.18        1.66      2.21 o 
   9   0   5       13.85        1.60      2.83 o 
  10   0   5       10.75       12.84      3.27 o 
  11   0   5        4.90        0.00      3.64 o 
  12   0   5       13.70       19.11      4.06 o 
 -12   1   5       43.35       44.24      4.39 o 
 -11   1   5       19.77       14.78      3.86 o 
 -10   1   5        1.51        2.83      2.64 o 
  -9   1   5       93.37       85.46      3.32 o 
  -8   1   5       27.38       28.00      2.18 o 
  -7   1   5       45.18       46.14      2.13 o 
  -6   1   5      258.54      268.11      4.39 o 
  -5   1   5       26.60       21.06      1.49 o 
  -4   1   5      167.07      165.37      2.98 o 
  -3   1   5       45.96       38.92      1.48 o 
  -2   1   5      902.83      938.99      6.36 o 
  -1   1   5      172.76      207.61      3.02 o 
   0   1   5      626.79      820.35      5.55 o 
   1   1   5      525.24      589.06      4.84 o 
   2   1   5       54.72       87.43      2.35 o 
   3   1   5      785.23      847.75      6.53 o 
   4   1   5      634.16      660.33      6.05 o 
   5   1   5       33.71       35.42      1.80 o 
   6   1   5       47.72       33.65      2.05 o 
   7   1   5      145.14      150.88      4.76 o 
   8   1   5       36.67       25.56      3.42 o 
   9   1   5       29.16       32.56      3.19 o 
  10   1   5        3.89        6.07      1.59 o 
  11   1   5       40.16       51.25      4.35 o 
  12   1   5       18.27       26.13      4.05 o 
 -12   2   5       38.53       38.68      4.33 o 
 -11   2   5       11.85        9.35      3.77 o 
 -10   2   5        1.47        0.00      3.12 o 
  -9   2   5        2.57        2.03      2.77 o 
  -8   2   5        7.84        6.05      1.60 o 
  -7   2   5       52.72       56.30      2.43 o 
  -6   2   5      105.69      121.52      3.15 o 
  -5   2   5      170.62      157.46      3.26 o 
  -4   2   5      317.29      336.49      4.43 o 
  -3   2   5       44.17       54.37      1.88 o 
  -2   2   5     1284.64     1426.77      8.19 o 
  -1   2   5     1084.15     1169.52      7.40 o 
   0   2   5     2051.13     2379.00     10.58 o 
   1   2   5      788.77      910.47      6.75 o 
   2   2   5      674.66      763.43      6.18 o 
   3   2   5      816.58      910.44      6.98 o 
   4   2   5       65.92       71.33      2.19 o 
   5   2   5      212.85      222.05      4.17 o 
   6   2   5      214.04      214.37      4.19 o 
   7   2   5      180.69      214.01      4.66 o 
   8   2   5       51.39       49.86      2.62 o 
   9   2   5       19.65       28.20      3.95 o 
  10   2   5        3.41        1.95      3.11 o 
  11   2   5        3.80        0.00      3.64 o 
  12   2   5        1.31        0.00      3.71 o 
 -12   3   5       10.53        6.93      4.70 o 
 -11   3   5       29.68       36.06      2.87 o 
 -10   3   5        9.40       14.85      2.12 o 
  -9   3   5       40.36       35.95      2.68 o 
  -8   3   5        9.75        8.56      1.81 o 
  -7   3   5        1.23        1.90      2.29 o 
  -6   3   5       58.32       62.52      2.65 o 
  -5   3   5       44.59       51.34      2.30 o 
  -4   3   5      320.85      315.06      4.61 o 
  -3   3   5      125.88      136.39      2.94 o 
  -2   3   5      331.00      335.94      4.50 o 
  -1   3   5      680.72      796.67      6.71 o 
   0   3   5      204.80      227.92      3.56 o 
   1   3   5      146.46      158.07      3.04 o 
   2   3   5      495.31      492.99      5.47 o 
   3   3   5      289.77      295.91      4.48 o 
   4   3   5       26.00       23.04      1.67 o 
   5   3   5        2.46        0.25      2.83 o 
   6   3   5      441.27      435.49      6.28 o 
   7   3   5       30.08       37.24      3.57 o 
   8   3   5        9.36        4.17      3.08 o 
   9   3   5       29.95       25.40      4.01 o 
  10   3   5       20.60       21.60      4.33 o 
  11   3   5       20.74       22.94      2.60 o 
 -11   4   5        3.98        4.46      3.76 o 
 -10   4   5        6.47        3.85      3.32 o 
  -9   4   5        3.13        3.50      2.93 o 
  -8   4   5       16.12       16.45      2.02 o 
  -7   4   5        1.28        2.58      2.65 o 
  -6   4   5       31.00       26.26      2.17 o 
  -5   4   5       26.90       29.08      2.03 o 
  -4   4   5      454.61      467.49      6.11 o 
  -3   4   5       78.68       69.47      2.49 o 
  -2   4   5       59.55       63.79      2.31 o 
  -1   4   5      387.05      389.08      5.15 o 
   0   4   5       73.01       85.52      2.80 o 
   1   4   5       28.41       36.01      2.11 o 
   2   4   5      189.44      181.35      3.70 o 
   3   4   5      187.47      201.86      4.19 o 
   4   4   5       25.57       25.12      1.98 o 
   5   4   5      166.54      178.64      4.14 o 
   6   4   5      329.05      332.81      5.89 o 
   7   4   5      212.13      255.88      5.43 o 
   8   4   5       14.95        6.85      3.57 o 
   9   4   5        8.13        9.38      3.18 o 
  10   4   5        7.27        5.17      3.79 o 
  11   4   5        2.96        2.52      3.70 o 
 -10   5   5        9.23        8.95      3.63 o 
  -9   5   5       22.88       18.68      4.25 o 
  -8   5   5        1.57        5.01      2.62 o 
  -7   5   5        9.73        6.42      3.65 o 
  -6   5   5       15.85       17.22      2.07 o 
  -5   5   5      383.85      405.07      6.57 o 
  -4   5   5      129.69      131.38      3.75 o 
  -3   5   5       44.46       42.21      2.51 o 
  -2   5   5      125.36      120.11      3.47 o 
  -1   5   5       30.34       23.36      1.96 o 
   0   5   5      300.31      303.66      5.06 o 
   1   5   5      104.13      114.29      3.34 o 
   2   5   5      164.41      171.61      4.09 o 
   3   5   5       49.25       56.63      2.61 o 
   4   5   5      108.63       95.27      4.62 o 
   5   5   5        1.31        2.72      2.67 o 
   6   5   5       88.87       90.43      4.97 o 
   7   5   5       16.54       12.13      3.93 o 
   8   5   5      106.55      112.12      5.24 o 
   9   5   5       18.06       20.63      3.79 o 
  10   5   5        4.81        1.91      3.89 o 
  -9   6   5        3.46        0.94      3.89 o 
  -8   6   5        0.57        2.74      3.17 o 
  -7   6   5        6.41        5.00      3.29 o 
  -6   6   5        8.03       10.96      3.12 o 
  -5   6   5       40.54       42.20      2.79 o 
  -4   6   5       21.73       18.59      2.37 o 
  -3   6   5       66.74       71.38      3.30 o 
  -2   6   5      146.21      144.24      4.34 o 
  -1   6   5       58.13       55.97      2.79 o 
   0   6   5      129.23      134.45      3.84 o 
   1   6   5       60.35       62.37      2.92 o 
   2   6   5       12.90       12.14      1.99 o 
   3   6   5       14.61       17.88      2.24 o 
   4   6   5        2.21        3.12      2.98 o 
   5   6   5       19.10       15.17      4.35 o 
   6   6   5       62.07       72.06      4.40 o 
   7   6   5       71.34       71.06      5.13 o 
   8   6   5       15.84       17.16      4.36 o 
   9   6   5       11.52       11.42      4.52 o 
  -7   7   5        0.89        0.00      4.23 o 
  -6   7   5        5.05        3.70      3.87 o 
  -5   7   5       11.38       15.55      2.21 o 
  -4   7   5       68.90       81.24      3.73 o 
  -3   7   5       29.85       29.50      2.54 o 
  -2   7   5       16.85       18.95      2.19 o 
  -1   7   5       58.01       50.67      2.87 o 
   0   7   5        9.13       10.90      1.92 o 
   1   7   5       36.38       42.25      4.36 o 
   2   7   5       12.05       10.27      3.11 o 
   3   7   5        4.34        5.93      2.09 o 
   4   7   5        0.17        1.21      2.03 o 
   5   7   5       51.60       57.88      4.91 o 
   6   7   5       16.42       13.48      4.00 o 
   7   7   5       12.46       13.33      4.04 o 
  -5   8   5        2.75        4.03      3.80 o 
  -4   8   5       13.61        5.81      4.61 o 
  -3   8   5       43.45       52.58      3.54 o 
  -2   8   5        2.62        3.12      3.33 o 
  -1   8   5        1.85        1.59      3.41 o 
   0   8   5       34.33       33.68      3.28 o 
   1   8   5        2.08        0.76      3.69 o 
   2   8   5        7.37        7.66      3.86 o 
   3   8   5        7.09        6.52      4.05 o 
   4   8   5       60.02       64.56      6.18 o 
   5   8   5        6.47        0.00      4.69 o 
   0  -8   6        6.28        7.27      2.51 o 
   1  -8   6       19.82       22.66      2.85 o 
   2  -8   6        1.82        3.62      3.73 o 
   3  -8   6       18.85       13.49      4.54 o 
   4  -8   6       34.29       29.65      5.53 o 
   0  -7   6       10.67       12.03      3.57 o 
   1  -7   6       28.54       25.38      2.91 o 
   2  -7   6       21.40       22.62      2.33 o 
   3  -7   6      111.34      113.90      6.09 o 
   4  -7   6      143.01      155.21      7.28 o 
   0  -6   6       56.95       50.48      2.91 o 
   1  -6   6       73.29       72.51      4.47 o 
   2  -6   6       35.69       37.74      2.53 o 
   3  -6   6       60.82       58.57      4.53 o 
   4  -6   6       14.41       17.41      3.71 o 
   0  -5   6       74.07       70.81      3.96 o 
   1  -5   6       22.49       22.54      3.34 o 
   2  -5   6       26.24       28.07      3.34 o 
   3  -5   6      117.64      116.72      4.76 o 
   4  -5   6       28.30       23.29      3.60 o 
   0  -4   6       50.68       56.46      2.41 o 
   1  -4   6      321.11      332.30      5.88 o 
   2  -4   6       96.13       91.97      2.98 o 
   3  -4   6      177.09      186.32      4.02 o 
   4  -4   6       98.59      102.27      4.66 o 
   0  -3   6      501.51      449.62      5.93 o 
   1  -3   6       44.94       43.41      3.17 o 
   2  -3   6      284.05      311.87      5.41 o 
   3  -3   6      438.56      444.64      6.70 o 
   4  -3   6       80.13       83.70      3.75 o 
   0  -2   6      143.83      138.54      2.80 o 
   1  -2   6      311.52      292.64      4.99 o 
   2  -2   6      354.29      410.86      5.53 o 
   3  -2   6       42.84       49.29      2.81 o 
   4  -2   6      633.94      667.82      7.62 o 
   5  -2   6        5.96       10.48      2.65 o 
   0  -1   6     2122.66     2451.86     11.87 o 
   1  -1   6       79.98       86.97      2.90 o 
   2  -1   6      798.48      824.87      7.70 o 
   3  -1   6      848.23      883.07      8.17 o 
   4  -1   6       64.67       84.65      3.33 o 
   5  -1   6      172.45      205.23      4.53 o 
 -12   0   6        0.88        0.00      3.23 o 
 -11   0   6        4.96        0.00      3.42 o 
 -10   0   6        0.80        0.00      3.11 o 
  -9   0   6       11.81       10.17      2.91 o 
  -8   0   6        2.03        0.83      2.58 o 
  -7   0   6      316.26      305.12      5.13 o 
  -6   0   6      594.28      562.72      6.60 o 
  -5   0   6        0.06        0.00      2.08 o 
  -4   0   6      719.61      718.85      6.56 o 
  -3   0   6      260.56      315.97      4.10 o 
  -2   0   6      596.18      555.53      5.29 o 
  -1   0   6      686.48      736.18      5.87 o 
   0   0   6      983.79     1202.02      5.27 o 
   1   0   6       28.87       25.74      1.52 o 
   2   0   6     1065.13     1172.82      5.92 o 
   3   0   6      128.91      135.99      2.73 o 
   4   0   6      624.56      564.83      4.73 o 
   5   0   6        0.94        0.04      1.60 o 
   6   0   6       11.98       11.44      1.46 o 
   7   0   6      156.10      180.87      5.39 o 
   8   0   6        4.90        5.66      2.56 o 
   9   0   6       42.75       53.88      4.13 o 
  10   0   6       28.57       36.18      4.14 o 
  11   0   6        7.53       12.44      3.88 o 
  12   0   6        0.30        0.00      3.58 o 
 -12   1   6        7.28        5.73      3.82 o 
 -11   1   6       14.76       13.73      2.26 o 
 -10   1   6      104.70       95.11      5.14 o 
  -9   1   6       11.43       12.85      3.20 o 
  -8   1   6      183.75      180.43      4.32 o 
  -7   1   6      105.45      100.40      3.11 o 
  -6   1   6      139.12      129.72      3.34 o 
  -5   1   6      323.00      288.28      4.53 o 
  -4   1   6        9.22        9.14      1.30 o 
  -3   1   6      623.24      672.45      6.31 o 
  -2   1   6     3811.79     4648.39     43.08 o 
  -1   1   6       35.25       30.58      1.54 o 
   0   1   6     2112.85     2593.13     10.94 o 
   1   1   6       81.65       95.40      2.32 o 
   2   1   6      789.92      859.05      6.61 o 
   3   1   6      836.64      894.05      7.79 o 
   4   1   6       63.22       85.22      2.51 o 
   5   1   6      168.52      199.16      4.64 o 
   6   1   6       13.12       20.06      2.52 o 
   7   1   6       13.31       12.59      2.67 o 
   8   1   6       50.40       53.90      3.96 o 
   9   1   6        9.49        8.06      3.25 o 
  10   1   6       33.70       38.41      3.98 o 
  11   1   6       38.63       35.17      4.39 o 
  12   1   6        2.43        0.72      3.96 o 
 -12   2   6       19.39       13.55      4.59 o 
 -11   2   6        8.36        3.15      3.62 o 
 -10   2   6       35.19       33.64      4.07 o 
  -9   2   6       52.93       55.79      3.06 o 
  -8   2   6       13.38        9.61      3.20 o 
  -7   2   6      238.85      238.34      4.83 o 
  -6   2   6       73.31       72.62      2.67 o 
  -5   2   6      316.57      341.34      5.14 o 
  -4   2   6      763.15      811.10      7.31 o 
  -3   2   6      108.59      124.01      2.98 o 
  -2   2   6     1499.23     1696.66      9.70 o 
  -1   2   6      378.79      377.51      4.46 o 
   0   2   6      143.45      149.60      3.08 o 
   1   2   6      317.56      328.39      4.27 o 
   2   2   6      351.71      433.04      5.13 o 
   3   2   6       44.27       49.24      2.02 o 
   4   2   6      634.07      622.55      6.64 o 
   5   2   6        5.96        8.82      1.68 o 
   6   2   6       12.15       11.06      2.89 o 
   7   2   6      133.72      122.40      4.61 o 
   8   2   6        7.63        1.26      3.00 o 
   9   2   6       16.39       25.78      3.49 o 
  10   2   6        1.73        0.00      3.69 o 
  11   2   6       24.51       34.32      4.60 o 
 -11   3   6       21.62       22.25      2.64 o 
 -10   3   6       11.96        6.40      3.25 o 
  -9   3   6       37.80       36.25      2.66 o 
  -8   3   6       26.42       27.48      2.57 o 
  -7   3   6       25.84       24.75      2.17 o 
  -6   3   6      278.37      275.89      5.08 o 
  -5   3   6      312.32      328.20      5.19 o 
  -4   3   6       23.45       27.14      1.84 o 
  -3   3   6      218.76      212.65      3.88 o 
  -2   3   6      231.66      234.64      3.93 o 
  -1   3   6        3.99        3.26      2.32 o 
   0   3   6      503.84      491.86      5.58 o 
   1   3   6       45.86       47.58      2.11 o 
   2   3   6      275.82      329.57      4.73 o 
   3   3   6      433.21      452.36      6.47 o 
   4   3   6       78.04       79.59      3.66 o 
   5   3   6       91.81       89.58      4.13 o 
   6   3   6      343.40      317.32      6.78 o 
   7   3   6      398.17      418.63      8.35 o 
   8   3   6        8.53        4.62      1.69 o 
   9   3   6       25.68       26.85      3.14 o 
  10   3   6       44.88       39.30      4.77 o 
  11   3   6       30.90       40.63      4.52 o 
 -11   4   6        0.64        4.23      3.11 o 
 -10   4   6        0.39        0.00      3.31 o 
  -9   4   6       28.01       33.15      2.68 o 
  -8   4   6        0.41        4.16      2.70 o 
  -7   4   6       82.41       89.86      3.63 o 
  -6   4   6      235.48      252.34      5.29 o 
  -5   4   6       30.28       38.86      2.40 o 
  -4   4   6      152.01      149.67      3.77 o 
  -3   4   6       66.70       56.54      2.30 o 
  -2   4   6       12.09       12.49      1.64 o 
  -1   4   6      196.39      180.95      3.76 o 
   0   4   6       50.36       55.44      2.32 o 
   1   4   6      319.02      360.12      5.48 o 
   2   4   6       96.21       98.84      2.97 o 
   3   4   6      180.45      195.20      4.09 o 
   4   4   6       99.70      116.89      3.51 o 
   5   4   6      318.63      335.05      7.26 o 
   6   4   6      129.80      146.45      5.26 o 
   7   4   6       31.07       41.05      3.80 o 
   8   4   6        8.65        8.72      3.68 o 
   9   4   6       12.70       18.15      2.31 o 
  10   4   6        9.90        9.58      3.79 o 
 -10   5   6        3.64        5.00      2.35 o 
  -9   5   6        2.45        3.09      3.62 o 
  -8   5   6       19.13       25.68      4.16 o 
  -7   5   6       20.31       20.90      2.41 o 
  -6   5   6       32.45       25.64      2.65 o 
  -5   5   6      241.14      248.46      5.75 o 
  -4   5   6      299.82      305.59      5.57 o 
  -3   5   6      131.81      138.04      3.87 o 
  -2   5   6       47.80       49.82      2.83 o 
  -1   5   6      241.36      265.42      5.09 o 
   0   5   6       74.38       83.60      3.15 o 
   1   5   6       23.08       28.18      2.34 o 
   2   5   6       27.15       28.71      3.41 o 
   3   5   6      114.29      118.44      3.83 o 
   4   5   6       27.85       22.47      3.36 o 
   5   5   6       50.35       52.06      4.28 o 
   6   5   6       22.72       19.86      3.97 o 
   7   5   6       19.92       21.21      3.73 o 
   8   5   6       10.10        9.68      3.78 o 
   9   5   6        6.07        4.12      3.82 o 
  -9   6   6        6.72        8.15      3.95 o 
  -8   6   6        2.61        0.00      3.55 o 
  -7   6   6        0.25        0.00      3.84 o 
  -6   6   6       14.35       13.64      2.34 o 
  -5   6   6      123.81      117.31      4.37 o 
  -4   6   6       78.31       88.19      3.80 o 
  -3   6   6      159.93      160.30      4.74 o 
  -2   6   6      153.49      159.30      4.49 o 
  -1   6   6       63.40       51.12      3.10 o 
   0   6   6       56.79       57.70      3.82 o 
   1   6   6       72.09       78.96      3.33 o 
   2   6   6       35.07       29.81      3.92 o 
   3   6   6       61.62       56.45      4.53 o 
   4   6   6       14.28       11.22      3.80 o 
   5   6   6       46.71       54.60      4.49 o 
   6   6   6       57.90       61.06      4.98 o 
   7   6   6        6.51        4.54      3.65 o 
   8   6   6       14.90       15.79      3.95 o 
  -7   7   6        9.83        7.74      4.18 o 
  -6   7   6       82.39       96.24      4.35 o 
  -5   7   6       66.05       72.22      3.82 o 
  -4   7   6       10.82        8.70      2.73 o 
  -3   7   6       53.81       65.38      3.38 o 
  -2   7   6       15.31       16.51      2.19 o 
  -1   7   6        8.06        4.72      3.25 o 
   0   7   6       10.43        2.78      4.03 o 
   1   7   6       28.73       38.76      2.81 o 
   2   7   6       20.93       21.37      2.44 o 
   3   7   6      110.93      107.66      6.60 o 
   4   7   6      142.23      163.73      6.93 o 
   5   7   6        6.49        2.38      4.23 o 
   6   7   6       12.09       11.84      4.12 o 
   7   7   6        4.24        1.12      3.93 o 
  -4   8   6        6.61        2.23      4.40 o 
  -3   8   6        6.40        3.49      2.33 o 
  -2   8   6        6.27        0.00      4.11 o 
  -1   8   6        1.98        0.00      3.78 o 
   0   8   6        6.25        9.93      3.72 o 
   1   8   6       19.30       17.04      4.50 o 
   2   8   6        1.84        1.61      3.70 o 
   3   8   6       19.10       27.49      4.14 o 
   4   8   6       33.74       29.29      5.58 o 
   0  -8   7       16.27       20.10      2.75 o 
   1  -8   7        5.39        2.66      4.24 o 
   2  -8   7       12.08        8.72      4.40 o 
   3  -8   7       35.47       34.71      4.57 o 
   0  -7   7       10.23       11.30      2.24 o 
   1  -7   7       55.73       62.23      3.50 o 
   2  -7   7      116.09      131.89      6.60 o 
   3  -7   7       43.82       50.75      4.87 o 
   4  -7   7        4.06        5.93      2.54 o 
   0  -6   7       34.31       31.63      2.67 o 
   1  -6   7        1.64        0.78      3.26 o 
   2  -6   7       37.82       29.29      4.56 o 
   3  -6   7       68.95       58.16      5.06 o 
   4  -6   7       11.22       10.27      4.13 o 
   0  -5   7       11.26       13.21      1.87 o 
   1  -5   7       57.51       55.79      3.96 o 
   2  -5   7       51.22       47.87      4.08 o 
   3  -5   7      142.22      145.04      5.50 o 
   4  -5   7       63.53       52.56      4.65 o 
   0  -4   7      279.62      278.44      6.10 o 
   1  -4   7       14.30       15.25      2.91 o 
   2  -4   7       25.30       25.49      2.07 o 
   3  -4   7        5.01        5.66      3.10 o 
   4  -4   7       53.19       57.32      3.81 o 
   0  -3   7       68.37       68.23      2.50 o 
   1  -3   7      219.92      224.94      5.05 o 
   2  -3   7       23.23       18.20      3.28 o 
   3  -3   7        6.73        7.28      2.70 o 
   4  -3   7       62.72       66.31      3.67 o 
   0  -2   7       95.09      107.14      2.78 o 
   1  -2   7      340.04      342.32      5.69 o 
   2  -2   7      346.29      376.46      6.20 o 
   3  -2   7      168.03      179.33      4.64 o 
   4  -2   7      205.39      201.24      5.39 o 
   5  -2   7       57.62       56.38      3.37 o 
   0  -1   7        9.98        9.11      2.48 o 
   1  -1   7      605.73      595.88      6.54 o 
   2  -1   7      282.36      320.65      5.13 o 
   3  -1   7      154.33      149.21      3.93 o 
   4  -1   7       34.96       43.31      3.00 o 
   5  -1   7       78.79       82.54      3.80 o 
 -12   0   7        0.79        6.60      3.14 o 
 -11   0   7       26.73       26.42      4.00 o 
 -10   0   7        2.27        4.91      3.17 o 
  -9   0   7        2.16        0.62      2.96 o 
  -8   0   7       16.74       20.16      2.12 o 
  -7   0   7       82.09       89.09      3.10 o 
  -6   0   7       74.44       70.03      2.73 o 
  -5   0   7       32.04       33.60      1.89 o 
  -4   0   7      273.28      247.51      4.21 o 
  -3   0   7      871.71      954.09      7.59 o 
  -2   0   7       19.49       27.46      1.58 o 
  -1   0   7       10.48       13.16      2.49 o 
   0   0   7      469.25      548.03      4.12 o 
   1   0   7        3.12       14.46      1.59 o 
   2   0   7      122.10      119.88      2.59 o 
   3   0   7      140.52      124.44      2.59 o 
   4   0   7      141.47      123.27      2.83 o 
   5   0   7      133.91      145.82      3.13 o 
   6   0   7       14.67       19.66      2.09 o 
   7   0   7       53.76       59.07      3.77 o 
   8   0   7        1.96        3.82      3.03 o 
   9   0   7        0.04        0.00      3.05 o 
  10   0   7        5.40        3.09      3.57 o 
  11   0   7        9.45        8.14      3.94 o 
 -12   1   7        4.12        3.75      3.32 o 
 -11   1   7       27.58       33.32      2.89 o 
 -10   1   7      107.69      100.56      5.18 o 
  -9   1   7       44.83       28.24      4.24 o 
  -8   1   7      118.53      108.31      5.10 o 
  -7   1   7      328.18      318.74      5.80 o 
  -6   1   7       54.01       57.38      2.63 o 
  -5   1   7       45.39       38.87      2.19 o 
  -4   1   7      264.29      262.11      4.27 o 
  -3   1   7      246.73      273.89      4.14 o 
  -2   1   7      384.05      410.80      3.50 o 
  -1   1   7        1.05        2.99      2.41 o 
   0   1   7       10.88       13.09      1.41 o 
   1   1   7      611.80      676.13      5.98 o 
   2   1   7      283.47      359.00      5.42 o 
   3   1   7      155.00      150.44      3.94 o 
   4   1   7       36.12       38.88      3.05 o 
   5   1   7       78.00       85.27      3.87 o 
   6   1   7      312.47      297.33      6.41 o 
   7   1   7       10.96        6.64      3.23 o 
   8   1   7       82.88       80.44      4.74 o 
   9   1   7      169.50      135.93      5.87 o 
  10   1   7       26.76       22.03      4.15 o 
  11   1   7       29.84       10.73      4.81 o 
 -11   2   7       38.06       39.21      3.11 o 
 -10   2   7       18.94       13.10      3.81 o 
  -9   2   7        1.44        2.62      2.01 o 
  -8   2   7        8.33        2.35      3.15 o 
  -7   2   7      299.69      321.55      5.69 o 
  -6   2   7       74.42       67.60      2.84 o 
  -5   2   7       66.80       67.43      2.69 o 
  -4   2   7       72.68       88.74      2.74 o 
  -3   2   7      249.19      242.95      4.09 o 
  -2   2   7      231.01      251.57      4.07 o 
  -1   2   7      639.70      686.76      6.34 o 
   0   2   7       87.53      105.23      2.69 o 
   1   2   7      339.77      371.19      4.93 o 
   2   2   7      342.51      393.91      5.12 o 
   3   2   7      172.20      180.05      4.80 o 
   4   2   7      211.52      206.05      5.16 o 
   5   2   7       55.15       47.56      2.34 o 
   6   2   7       21.72       20.81      2.05 o 
   7   2   7       84.30       88.66      4.71 o 
   8   2   7       60.06       57.36      3.80 o 
   9   2   7        1.98        2.15      3.24 o 
  10   2   7       29.28       36.67      4.28 o 
  11   2   7        2.18        0.00      3.99 o 
 -11   3   7        1.57        0.94      3.55 o 
 -10   3   7       16.23       15.38      4.07 o 
  -9   3   7       36.69       42.36      2.88 o 
  -8   3   7       29.62       35.24      2.59 o 
  -7   3   7       67.10       78.65      4.38 o 
  -6   3   7      246.31      221.89      5.01 o 
  -5   3   7      300.89      330.24      5.52 o 
  -4   3   7      203.89      216.24      4.22 o 
  -3   3   7      104.70      111.59      3.10 o 
  -2   3   7      197.58      199.52      3.83 o 
  -1   3   7       52.74       57.77      2.50 o 
   0   3   7       69.28       75.26      2.59 o 
   1   3   7      223.97      264.29      4.40 o 
   2   3   7       23.40       24.97      1.92 o 
   3   3   7        6.91        9.52      1.52 o 
   4   3   7       63.09       68.27      2.67 o 
   5   3   7      295.11      321.82      6.93 o 
   6   3   7      210.48      220.84      6.15 o 
   7   3   7       61.85       64.14      4.49 o 
   8   3   7       49.65       52.00      4.40 o 
   9   3   7       18.86       30.07      4.13 o 
  10   3   7       21.22       13.10      4.70 o 
 -10   4   7        4.18        4.59      3.46 o 
  -9   4   7       10.50        7.80      4.34 o 
  -8   4   7       18.47       23.94      2.33 o 
  -7   4   7       54.72       46.69      3.08 o 
  -6   4   7      374.04      398.57      7.19 o 
  -5   4   7       86.58       89.26      3.47 o 
  -4   4   7       14.59       11.93      3.14 o 
  -3   4   7       43.77       48.66      2.36 o 
  -2   4   7       56.53       58.07      2.61 o 
  -1   4   7      110.54      119.32      3.37 o 
   0   4   7      285.87      307.54      5.07 o 
   1   4   7       14.32       12.10      1.93 o 
   2   4   7       22.73       23.83      1.95 o 
   3   4   7        4.95       11.97      1.81 o 
   4   4   7       51.76       49.34      3.96 o 
   5   4   7       87.78       83.00      3.41 o 
   6   4   7       25.25       33.28      3.69 o 
   7   4   7       33.29       34.46      3.59 o 
   8   4   7       15.99       15.39      3.49 o 
   9   4   7        5.13        4.07      3.73 o 
  10   4   7       17.35       15.22      4.53 o 
  -9   5   7       17.26       15.94      4.24 o 
  -8   5   7       23.54       25.94      2.90 o 
  -7   5   7       63.51       62.88      3.49 o 
  -6   5   7      185.77      202.14      5.38 o 
  -5   5   7       68.64       84.11      3.45 o 
  -4   5   7       68.28       70.14      3.37 o 
  -3   5   7      102.81      106.71      3.70 o 
  -2   5   7       79.12       84.62      3.27 o 
  -1   5   7       51.68       49.51      3.14 o 
   0   5   7       11.49        9.53      3.32 o 
   1   5   7       54.56       55.79      3.84 o 
   2   5   7       51.25       54.34      3.90 o 
   3   5   7      138.71      147.03      5.35 o 
   4   5   7       65.61       60.65      4.54 o 
   5   5   7       61.30       55.21      4.54 o 
   6   5   7       88.71      107.26      5.24 o 
   7   5   7       36.98       41.95      3.93 o 
   8   5   7       31.51       31.84      4.74 o 
   9   5   7       12.67       13.72      3.80 o 
  -8   6   7        4.77        0.12      3.92 o 
  -7   6   7       20.65       24.40      2.54 o 
  -6   6   7       20.36       21.10      4.53 o 
  -5   6   7       19.59       15.78      2.52 o 
  -4   6   7       55.27       52.41      3.26 o 
  -3   6   7       58.01       62.59      3.00 o 
  -2   6   7      117.46      121.53      4.00 o 
  -1   6   7       13.00       10.93      2.24 o 
   0   6   7       34.78       37.60      3.60 o 
   1   6   7        1.61        1.93      3.00 o 
   2   6   7       38.24       32.33      4.21 o 
   3   6   7       67.92       65.24      3.49 o 
   4   6   7       11.59        8.37      4.24 o 
   5   6   7       28.91       29.03      4.43 o 
   6   6   7        3.15        2.85      3.55 o 
   7   6   7       25.88       28.42      4.66 o 
   8   6   7        3.53        5.02      3.76 o 
  -6   7   7        1.49        0.00      4.25 o 
  -5   7   7        6.09        1.34      3.97 o 
  -4   7   7       36.92       42.57      3.01 o 
  -3   7   7       11.53       10.03      2.38 o 
  -2   7   7        5.36        7.33      3.71 o 
  -1   7   7       70.52       72.64      3.64 o 
   0   7   7       10.01        0.00      4.11 o 
   1   7   7       55.71       67.63      5.21 o 
   2   7   7      116.66      124.14      6.83 o 
   3   7   7       44.39       51.30      5.16 o 
   4   7   7        4.33       10.01      3.80 o 
   5   7   7       33.34       40.14      5.34 o 
   6   7   7       24.42       32.55      4.10 o 
  -3   8   7       33.10       34.78      3.21 o 
  -2   8   7        3.54        0.00      4.42 o 
  -1   8   7        1.20        0.23      3.75 o 
   0   8   7       16.28       14.28      4.41 o 
   1   8   7        5.41        7.13      2.49 o 
   2   8   7       11.74       10.41      4.09 o 
   3   8   7       35.48       25.02      5.64 o 
   0  -8   8        5.19        3.00      4.20 o 
   1  -8   8        0.14        0.00      3.77 o 
   0  -7   8       20.11       29.32      2.73 o 
   1  -7   8       12.23       10.65      3.89 o 
   2  -7   8        5.82        9.81      3.69 o 
   3  -7   8       13.67       13.48      2.67 o 
   4  -7   8       24.17       18.64      4.82 o 
   0  -6   8        7.54        5.38      3.38 o 
   1  -6   8      129.17      117.83      5.65 o 
   2  -6   8        4.24        0.00      4.26 o 
   3  -6   8       33.22       26.86      4.24 o 
   4  -6   8       46.26       47.44      5.02 o 
   0  -5   8      243.40      217.55      6.40 o 
   1  -5   8       79.08       80.65      4.74 o 
   2  -5   8      184.13      193.17      6.37 o 
   3  -5   8        5.62        1.03      3.61 o 
   4  -5   8      632.10      680.66     11.83 o 
   0  -4   8      273.60      280.74      6.48 o 
   1  -4   8       65.04       64.18      4.12 o 
   2  -4   8       18.37       16.75      3.52 o 
   3  -4   8        3.86        5.60      3.25 o 
   4  -4   8      117.38      114.41      5.62 o 
   0  -3   8      145.43      135.20      4.90 o 
   1  -3   8      108.79      105.59      4.49 o 
   2  -3   8      122.45      127.77      4.86 o 
   3  -3   8      164.92      164.85      5.48 o 
   4  -3   8      187.51      191.69      6.20 o 
   0  -2   8      253.55      260.59      5.45 o 
   1  -2   8       12.16        8.31      2.92 o 
   2  -2   8       18.22       18.14      3.15 o 
   3  -2   8      101.58      101.92      4.20 o 
   4  -2   8      247.61      239.31      5.93 o 
   5  -2   8      251.30      272.46      6.39 o 
   0  -1   8      120.40      111.24      4.04 o 
   1  -1   8      243.50      259.05      5.10 o 
   2  -1   8      308.12      337.75      5.74 o 
   3  -1   8      105.88      110.65      4.17 o 
   4  -1   8      106.82      107.02      4.52 o 
   5  -1   8      179.00      177.85      5.49 o 
 -11   0   8        0.79        0.00      3.72 o 
 -10   0   8        0.97        0.00      3.43 o 
  -9   0   8        1.09        5.71      3.08 o 
  -8   0   8       18.50       20.34      2.41 o 
  -7   0   8        9.15       10.56      1.99 o 
  -6   0   8       36.79       36.27      2.35 o 
  -5   0   8       58.73       59.47      2.46 o 
  -4   0   8     1271.79     1282.33      9.96 o 
  -3   0   8       28.35       24.98      1.77 o 
  -2   0   8      299.19      301.50      4.57 o 
  -1   0   8     1239.24     1184.86     10.00 o 
   0   0   8       86.43       85.17      2.59 o 
   1   0   8      458.13      486.46      4.55 o 
   2   0   8      175.94      176.55      3.19 o 
   3   0   8     1368.75     1501.41      8.60 o 
   4   0   8        0.34        0.74      1.84 o 
   5   0   8      188.61      189.94      3.90 o 
   6   0   8       41.06       41.70      3.21 o 
   7   0   8      107.71       89.89      4.63 o 
   8   0   8       26.73       25.96      3.13 o 
   9   0   8        0.56        0.00      3.40 o 
  10   0   8       44.57       42.07      4.61 o 
  11   0   8       22.31       42.47      4.64 o 
 -11   1   8        4.09        5.27      2.22 o 
 -10   1   8        5.62        4.21      2.20 o 
  -9   1   8      114.61      118.66      4.23 o 
  -8   1   8      552.47      550.00      8.16 o 
  -7   1   8      217.65      210.06      4.87 o 
  -6   1   8       15.49        6.62      3.38 o 
  -5   1   8      607.49      615.55      7.34 o 
  -4   1   8       41.14       43.07      2.01 o 
  -3   1   8      185.76      220.80      4.03 o 
  -2   1   8      185.58      216.75      5.33 o 
  -1   1   8      426.69      448.27      5.41 o 
   0   1   8      120.02      124.13      3.06 o 
   1   1   8      244.29      273.84      4.30 o 
   2   1   8      311.51      368.49      5.82 o 
   3   1   8      104.18      113.74      3.99 o 
   4   1   8      111.20      119.94      4.14 o 
   5   1   8      174.16      178.46      5.46 o 
   6   1   8       34.78       35.23      3.48 o 
   7   1   8      387.74      353.55      9.02 o 
   8   1   8      106.40       94.56      4.97 o 
   9   1   8      101.99      112.16      5.43 o 
  10   1   8        6.61        3.29      3.50 o 
  11   1   8        3.86        3.23      4.34 o 
 -11   2   8        6.32        2.47      4.36 o 
 -10   2   8        4.60        4.38      2.37 o 
  -9   2   8       60.10       62.21      4.92 o 
  -8   2   8        9.56        6.25      3.60 o 
  -7   2   8       60.21       61.04      3.00 o 
  -6   2   8       51.16       52.37      2.72 o 
  -5   2   8       59.69       61.06      2.78 o 
  -4   2   8       17.00       12.26      1.70 o 
  -3   2   8      310.41      358.24      5.36 o 
  -2   2   8        9.82       11.49      1.54 o 
  -1   2   8       42.54       36.09      2.06 o 
   0   2   8      247.09      276.05      4.55 o 
   1   2   8       14.09       13.55      1.76 o 
   2   2   8       18.02       21.43      1.78 o 
   3   2   8       97.63       99.97      3.93 o 
   4   2   8      252.05      257.33      5.77 o 
   5   2   8      254.06      275.73      6.60 o 
   6   2   8        7.37        2.99      3.49 o 
   7   2   8       38.84       28.68      4.52 o 
   8   2   8        1.00        0.00      3.39 o 
   9   2   8       29.04       25.77      4.10 o 
  10   2   8       19.08       17.33      4.23 o 
 -10   3   8        5.40        6.86      3.80 o 
  -9   3   8       23.50       14.65      4.44 o 
  -8   3   8      422.86      430.93      9.98 o 
  -7   3   8      111.85      116.77      4.12 o 
  -6   3   8      291.25      317.86      5.89 o 
  -5   3   8       83.29       83.19      3.26 o 
  -4   3   8       35.95       29.37      2.38 o 
  -3   3   8      144.06      146.56      3.64 o 
  -2   3   8       61.06       54.46      2.52 o 
  -1   3   8      118.96      120.84      3.34 o 
   0   3   8      145.66      134.91      3.44 o 
   1   3   8      110.53      120.19      4.51 o 
   2   3   8      121.92      136.28      4.45 o 
   3   3   8      162.32      163.92      5.39 o 
   4   3   8      181.65      203.19      5.51 o 
   5   3   8      616.83      666.47     10.01 o 
   6   3   8        9.99        8.78      1.96 o 
   7   3   8      131.56      150.72      6.56 o 
   8   3   8       58.85       48.74      4.80 o 
   9   3   8       11.79       17.05      3.82 o 
  10   3   8       28.21       45.47      4.41 o 
 -10   4   8       14.47       14.78      2.74 o 
  -9   4   8        4.21        1.65      4.34 o 
  -8   4   8        2.56        3.16      3.58 o 
  -7   4   8        3.11        4.15      2.99 o 
  -6   4   8       25.60       27.78      2.52 o 
  -5   4   8        6.74        7.64      1.92 o 
  -4   4   8      153.29      153.45      4.07 o 
  -3   4   8        0.67        0.29      2.73 o 
  -2   4   8       91.99       91.31      3.15 o 
  -1   4   8      288.14      300.60      5.49 o 
   0   4   8      269.47      288.47      6.30 o 
   1   4   8       61.01       69.40      4.01 o 
   2   4   8       18.24       16.49      3.29 o 
   3   4   8        4.48        0.00      3.37 o 
   4   4   8      114.29      119.39      5.23 o 
   5   4   8      181.09      182.33      6.30 o 
   6   4   8       45.05       33.91      4.49 o 
   7   4   8       11.52        7.21      3.65 o 
   8   4   8       40.26       51.06      4.67 o 
   9   4   8        4.81        0.00      4.05 o 
  -9   5   8        6.13        6.22      4.18 o 
  -8   5   8        9.68       15.18      2.20 o 
  -7   5   8        0.84        0.00      3.93 o 
  -6   5   8       39.35       37.27      2.98 o 
  -5   5   8       57.29       58.16      3.11 o 
  -4   5   8       16.40       19.42      2.19 o 
  -3   5   8       41.07       34.70      2.67 o 
  -2   5   8       37.21       41.09      2.60 o 
  -1   5   8        4.27        5.29      2.84 o 
   0   5   8      242.97      255.74      6.40 o 
   1   5   8       78.71       83.27      4.97 o 
   2   5   8      188.51      193.97      6.83 o 
   3   5   8        5.26        2.87      3.66 o 
   4   5   8      632.01      677.15     11.67 o 
   5   5   8       76.04       85.80      5.03 o 
   6   5   8       24.28       26.00      4.37 o 
   7   5   8       15.03       12.29      4.11 o 
   8   5   8        3.73        0.35      4.10 o 
  -7   6   8       10.31       11.36      2.38 o 
  -6   6   8       51.66       48.52      3.53 o 
  -5   6   8       71.38       70.18      3.79 o 
  -4   6   8        7.65        8.54      2.29 o 
  -3   6   8        2.94        3.31      2.99 o 
  -2   6   8       50.24       59.24      3.42 o 
  -1   6   8        0.50        6.52      1.82 o 
   0   6   8        7.19        0.46      3.31 o 
   1   6   8      126.85      117.35      5.73 o 
   2   6   8        4.29        5.94      2.26 o 
   3   6   8       31.90       26.64      4.20 o 
   4   6   8       45.06       51.86      4.93 o 
   5   6   8       32.91       32.81      4.73 o 
   6   6   8        1.51        0.00      3.86 o 
   7   6   8        1.96        0.00      3.81 o 
  -5   7   8        3.74        5.82      3.97 o 
  -4   7   8       19.49       19.77      4.66 o 
  -3   7   8       56.55       67.07      3.75 o 
  -2   7   8       13.47       15.18      2.53 o 
  -1   7   8        5.19        6.56      3.65 o 
   0   7   8       19.75       15.45      4.41 o 
   1   7   8       12.33       15.54      3.89 o 
   2   7   8        5.77        5.36      3.82 o 
   3   7   8       13.68       14.12      2.59 o 
   4   7   8       24.23       26.20      4.72 o 
   5   7   8       10.57       13.84      4.16 o 
  -1   8   8        1.16        5.25      3.83 o 
   0   8   8        5.09        0.00      4.53 o 
   1   8   8        0.18        1.60      3.59 o 
   0  -7   9       24.13       25.55      4.56 o 
   1  -7   9       22.08       16.72      4.40 o 
   2  -7   9        7.38       13.43      4.04 o 
   3  -7   9       20.58       22.32      4.97 o 
   4  -7   9       24.82       15.02      5.19 o 
   0  -6   9       36.84       28.69      4.64 o 
   1  -6   9       21.23       12.94      4.63 o 
   2  -6   9       21.75       14.45      4.62 o 
   3  -6   9       18.06       16.97      4.26 o 
   4  -6   9       38.26       34.48      4.93 o 
   0  -5   9       73.13       63.94      4.78 o 
   1  -5   9       63.63       50.33      4.82 o 
   2  -5   9      132.59      125.41      6.51 o 
   3  -5   9       70.14       70.79      5.00 o 
   4  -5   9       59.75       46.53      5.24 o 
   0  -4   9       43.89       47.31      3.85 o 
   1  -4   9       38.38       41.13      3.89 o 
   2  -4   9       70.72       76.38      4.40 o 
   3  -4   9       87.31       79.32      5.24 o 
   4  -4   9       19.18       14.79      3.84 o 
   0  -3   9      125.85      125.04      4.97 o 
   1  -3   9      111.37      112.17      4.98 o 
   2  -3   9      313.47      301.57      7.16 o 
   3  -3   9     1235.31     1254.88     14.71 o 
   4  -3   9      366.21      387.27      8.57 o 
   0  -2   9       48.99       52.74      4.01 o 
   1  -2   9       26.08       32.91      3.32 o 
   2  -2   9      519.75      553.54      8.49 o 
   3  -2   9      618.27      668.98      9.94 o 
   4  -2   9      152.41      148.23      5.49 o 
   5  -2   9      165.53      169.20      6.22 o 
   0  -1   9      184.03      184.25      5.24 o 
   1  -1   9       29.45       35.35      3.78 o 
   2  -1   9      118.62      123.26      4.73 o 
   3  -1   9      252.27      256.16      6.49 o 
   4  -1   9      614.68      649.52      9.29 o 
   5  -1   9      158.97      157.32      5.45 o 
 -11   0   9        0.55        0.00      3.73 o 
 -10   0   9        0.02        1.63      3.07 o 
  -9   0   9       20.87       21.90      3.83 o 
  -8   0   9        0.12        0.00      3.18 o 
  -7   0   9       14.78       10.14      3.19 o 
  -6   0   9       77.10       67.11      3.22 o 
  -5   0   9      949.67      916.27      9.77 o 
  -4   0   9      227.03      243.72      4.94 o 
  -3   0   9      285.52      278.29      4.97 o 
  -2   0   9       82.72       81.13      2.77 o 
  -1   0   9       82.26       99.52      3.93 o 
   0   0   9       94.29       89.25      3.05 o 
   1   0   9      596.39      651.45      5.85 o 
   2   0   9      109.94       95.52      2.91 o 
   3   0   9        3.48        7.96      1.91 o 
   4   0   9        5.08        2.85      1.91 o 
   5   0   9        0.36        0.00      2.49 o 
   6   0   9       71.91       71.58      4.52 o 
   7   0   9        7.19       11.85      3.20 o 
   8   0   9        2.53        4.86      2.70 o 
   9   0   9       78.23       69.26      5.34 o 
  10   0   9       24.08       25.87      4.20 o 
 -11   1   9        8.35       10.82      4.01 o 
 -10   1   9       11.82        7.15      3.62 o 
  -9   1   9       22.73       13.88      4.25 o 
  -8   1   9      172.37      173.55      6.28 o 
  -7   1   9       50.21       50.68      2.65 o 
  -6   1   9      202.53      199.37      4.81 o 
  -5   1   9       17.43       22.23      2.42 o 
  -4   1   9      986.42     1085.29      9.65 o 
  -3   1   9       54.08       69.47      2.60 o 
  -2   1   9       83.05       82.66      1.83 o 
  -1   1   9      173.59      155.16      3.68 o 
   0   1   9      187.10      214.52      5.03 o 
   1   1   9       26.79       34.44      2.25 o 
   2   1   9      119.34      124.00      4.99 o 
   3   1   9      244.62      275.11      6.18 o 
   4   1   9      619.22      639.60      9.53 o 
   5   1   9      158.30      134.17      5.97 o 
   6   1   9      310.95      277.73      7.29 o 
   7   1   9       90.82       74.45      5.71 o 
   8   1   9        0.26        0.00      3.37 o 
   9   1   9       14.36       14.73      3.82 o 
  10   1   9       46.27       52.03      5.42 o 
 -10   2   9       34.42       28.83      4.78 o 
  -9   2   9        9.00        4.98      3.96 o 
  -8   2   9       13.87       11.04      3.93 o 
  -7   2   9        8.53        6.82      3.41 o 
  -6   2   9       19.51       14.05      3.64 o 
  -5   2   9      152.22      172.60      4.23 o 
  -4   2   9      107.84      108.73      3.52 o 
  -3   2   9        3.52        7.48      1.80 o 
  -2   2   9       12.97       10.98      3.10 o 
  -1   2   9      139.61      132.49      3.68 o 
   0   2   9       50.11       61.32      2.60 o 
   1   2   9       27.89       33.27      3.57 o 
   2   2   9      516.42      597.86      8.60 o 
   3   2   9      617.40      696.54      9.77 o 
   4   2   9      154.39      144.10      5.42 o 
   5   2   9      159.62      167.56      6.12 o 
   6   2   9        4.67        5.44      2.01 o 
   7   2   9       56.49       58.92      4.54 o 
   8   2   9       30.86       31.55      3.98 o 
   9   2   9       19.74       16.03      4.33 o 
  10   2   9       12.27       15.20      4.52 o 
 -10   3   9       13.35       15.11      2.54 o 
  -9   3   9       15.62       19.92      3.96 o 
  -8   3   9      103.18       98.83      4.56 o 
  -7   3   9       39.68       33.28      3.00 o 
  -6   3   9       10.98       10.13      2.37 o 
  -5   3   9       13.15       15.58      2.13 o 
  -4   3   9       25.06       26.89      2.23 o 
  -3   3   9       17.03       22.77      2.31 o 
  -2   3   9       65.88       56.89      2.76 o 
  -1   3   9       59.73       62.11      2.85 o 
   0   3   9      123.10      133.80      3.72 o 
   1   3   9      112.90      125.68      4.93 o 
   2   3   9      312.24      331.01      7.11 o 
   3   3   9     1241.84     1385.68     14.26 o 
   4   3   9      370.90      413.75      8.55 o 
   5   3   9      213.90      249.58      6.74 o 
   6   3   9       77.03       67.53      5.02 o 
   7   3   9       18.52       15.40      4.36 o 
   8   3   9       31.11       41.06      4.21 o 
   9   3   9       21.71        9.54      4.95 o 
  -9   4   9       13.99        9.05      4.70 o 
  -8   4   9        3.41        0.32      3.83 o 
  -7   4   9        4.51        4.86      2.20 o 
  -6   4   9       19.98       19.42      2.25 o 
  -5   4   9       11.97       12.85      3.37 o 
  -4   4   9       18.49       22.66      2.26 o 
  -3   4   9       82.88       92.76      3.44 o 
  -2   4   9      230.25      241.38      5.11 o 
  -1   4   9        1.79        6.87      3.07 o 
   0   4   9       45.58       47.67      2.82 o 
   1   4   9       37.01       42.24      3.96 o 
   2   4   9       67.01       62.75      4.63 o 
   3   4   9       86.84       87.21      5.17 o 
   4   4   9       17.58       13.10      3.91 o 
   5   4   9        4.92        2.83      3.39 o 
   6   4   9        3.43        0.40      3.61 o 
   7   4   9       13.88       14.28      4.19 o 
   8   4   9       29.16       24.93      4.59 o 
   9   4   9       11.81       14.25      4.16 o 
  -8   5   9       33.08       36.25      3.39 o 
  -7   5   9       16.41       15.49      2.72 o 
  -6   5   9        2.83        0.72      3.58 o 
  -5   5   9       12.14       13.07      3.76 o 
  -4   5   9       23.99       19.36      2.33 o 
  -3   5   9        4.11        4.64      3.51 o 
  -2   5   9       34.93       38.96      2.61 o 
  -1   5   9        9.42        8.68      2.14 o 
   0   5   9       75.28       83.96      5.00 o 
   1   5   9       62.42       66.95      4.37 o 
   2   5   9      132.32      136.03      5.70 o 
   3   5   9       72.04       67.82      5.25 o 
   4   5   9       60.23       59.19      4.95 o 
   5   5   9       10.10        3.65      4.32 o 
   6   5   9        3.71        7.70      3.58 o 
   7   5   9        5.90        4.18      4.18 o 
   8   5   9       19.05       15.02      4.82 o 
  -7   6   9        9.13        9.42      4.16 o 
  -6   6   9        0.85        5.14      3.68 o 
  -5   6   9        5.28        3.92      3.83 o 
  -4   6   9        8.53        7.19      3.93 o 
  -3   6   9        0.85        0.00      3.69 o 
  -2   6   9       21.49       23.15      2.63 o 
  -1   6   9       18.36       11.69      3.89 o 
   0   6   9       37.21       39.69      4.39 o 
   1   6   9       21.36       25.80      4.35 o 
   2   6   9       21.93       17.62      4.45 o 
   3   6   9       17.94       12.84      4.54 o 
   4   6   9       38.95       44.52      4.86 o 
   5   6   9        9.13        3.37      4.45 o 
   6   6   9        9.06        9.23      4.08 o 
  -4   7   9       66.75       81.62      4.63 o 
  -3   7   9       12.43       16.45      2.51 o 
  -2   7   9        2.65        2.00      3.74 o 
  -1   7   9       68.68       56.00      5.93 o 
   0   7   9       24.31       33.20      4.15 o 
   1   7   9       22.35       34.66      4.44 o 
   2   7   9        7.30       11.89      3.60 o 
   3   7   9       20.41       19.86      4.94 o 
   4   7   9       24.56       20.75      5.21 o 
   0  -7  10        8.56        7.50      4.17 o 
   1  -7  10        2.54        2.60      4.02 o 
   2  -7  10       10.74       11.68      4.49 o 
   0  -6  10        5.67        2.91      3.94 o 
   1  -6  10       22.64       22.73      4.60 o 
   2  -6  10       55.03       62.17      5.29 o 
   3  -6  10       12.06       14.00      4.24 o 
   4  -6  10       29.44       28.41      4.58 o 
   0  -5  10       76.68       63.14      4.78 o 
   1  -5  10       46.07       47.88      4.31 o 
   2  -5  10       79.80       80.03      5.72 o 
   3  -5  10      130.78      121.82      6.70 o 
   4  -5  10       20.18       15.66      4.62 o 
   0  -4  10       40.65       36.50      4.25 o 
   1  -4  10       81.84       75.80      5.10 o 
   2  -4  10      167.28      170.66      6.46 o 
   3  -4  10      118.47      123.02      5.73 o 
   4  -4  10       25.38       31.99      3.41 o 
   0  -3  10       11.54       11.69      2.32 o 
   1  -3  10      212.76      213.36      6.67 o 
   2  -3  10      154.90      124.49      6.27 o 
   3  -3  10       66.44       79.14      4.93 o 
   4  -3  10        9.08        7.82      3.62 o 
   0  -2  10      511.51      542.29      8.87 o 
   1  -2  10       94.35      105.64      4.79 o 
   2  -2  10      423.10      408.69      8.05 o 
   3  -2  10      144.51      131.02      5.77 o 
   4  -2  10      138.78      146.13      5.87 o 
   5  -2  10       11.08       14.72      3.70 o 
   0  -1  10       14.38       15.35      3.69 o 
   1  -1  10      739.52      731.40      9.88 o 
   2  -1  10     1510.51     1426.81     14.49 o 
   3  -1  10       10.28        8.15      3.63 o 
   4  -1  10      567.39      583.69      9.99 o 
   5  -1  10      493.81      508.11      9.62 o 
 -10   0  10       30.45       25.02      4.43 o 
  -9   0  10       17.02       15.09      2.25 o 
  -8   0  10        7.39       11.40      3.33 o 
  -7   0  10        9.07        5.72      1.82 o 
  -6   0  10        8.87        2.41      3.81 o 
  -5   0  10      190.84      181.69      4.45 o 
  -4   0  10       38.59       40.50      2.53 o 
  -3   0  10       63.97       67.42      2.83 o 
  -2   0  10       18.46       14.90      1.97 o 
  -1   0  10        0.09        0.00      3.01 o 
   0   0  10       98.94       89.07      4.16 o 
   1   0  10      159.24      157.15      4.04 o 
   2   0  10      390.95      452.34      5.64 o 
   3   0  10      347.93      358.46      5.45 o 
   4   0  10        0.02        2.64      3.00 o 
   5   0  10       42.66       37.82      2.76 o 
   6   0  10       44.59       34.51      4.08 o 
   7   0  10        8.78        6.70      3.46 o 
   8   0  10       62.83       60.53      5.47 o 
   9   0  10        2.44        1.58      3.58 o 
  10   0  10       33.51       41.22      4.97 o 
 -10   1  10        4.03        1.28      3.62 o 
  -9   1  10        0.71        0.00      3.84 o 
  -8   1  10        5.90        9.56      3.34 o 
  -7   1  10       29.74       35.34      2.58 o 
  -6   1  10      507.06      518.64      7.88 o 
  -5   1  10      311.38      331.01      6.25 o 
  -4   1  10      243.54      246.27      5.15 o 
  -3   1  10       73.55       78.59      3.09 o 
  -2   1  10       72.04       77.09      2.02 o 
  -1   1  10      240.32      248.31      4.84 o 
   0   1  10       14.79       17.30      1.92 o 
   1   1  10      730.86      809.54     10.06 o 
   2   1  10     1515.77     1694.34     14.46 o 
   3   1  10        9.93       13.22      3.33 o 
   4   1  10      569.48      597.77      9.72 o 
   5   1  10      497.75      503.31      9.84 o 
   6   1  10      104.33       79.97      6.10 o 
   7   1  10      124.12      122.02      6.12 o 
   8   1  10        2.18        0.00      3.56 o 
   9   1  10       17.46       17.15      2.33 o 
 -10   2  10        5.72        7.40      3.93 o 
  -9   2  10        9.80        9.36      3.95 o 
  -8   2  10       44.84       47.92      4.97 o 
  -7   2  10       30.17       31.99      2.64 o 
  -6   2  10        4.24        7.86      1.93 o 
  -5   2  10      309.88      329.18      6.17 o 
  -4   2  10       31.75       34.55      2.44 o 
  -3   2  10      261.91      262.50      5.31 o 
  -2   2  10       79.32      101.80      3.31 o 
  -1   2  10       20.37       20.26      2.23 o 
   0   2  10      511.01      596.91      7.30 o 
   1   2  10       90.60       92.63      5.18 o 
   2   2  10      424.82      447.28      8.28 o 
   3   2  10      138.35      130.04      5.80 o 
   4   2  10      140.05      145.25      5.43 o 
   5   2  10       12.37       10.33      3.74 o 
   6   2  10      146.63      136.17      6.22 o 
   7   2  10       38.55       44.62      4.39 o 
   8   2  10       45.43       41.37      5.11 o 
   9   2  10        1.48        0.00      4.52 o 
  -9   3  10       18.83       21.55      2.87 o 
  -8   3  10       19.48       17.11      4.51 o 
  -7   3  10       10.92       12.62      4.04 o 
  -6   3  10       80.32       82.96      4.93 o 
  -5   3  10       47.06       57.16      3.10 o 
  -4   3  10       72.53       92.23      3.68 o 
  -3   3  10        2.50        2.76      3.49 o 
  -2   3  10       14.34       14.73      2.28 o 
  -1   3  10      150.95      167.40      4.30 o 
   0   3  10       11.92       12.22      2.24 o 
   1   3  10      210.30      236.04      6.68 o 
   2   3  10      152.59      154.85      5.91 o 
   3   3  10       67.11       72.16      4.70 o 
   4   3  10        9.16        7.29      3.43 o 
   5   3  10       12.01        6.76      3.69 o 
   6   3  10       10.62       10.22      3.40 o 
   7   3  10       23.52       16.30      4.37 o 
   8   3  10        5.36        7.62      3.42 o 
   9   3  10       14.32       17.31      4.21 o 
  -8   4  10        7.23        2.63      4.14 o 
  -7   4  10        6.60        6.61      3.83 o 
  -6   4  10        1.24        3.20      3.06 o 
  -5   4  10       86.61       91.63      3.83 o 
  -4   4  10       18.46       15.45      3.87 o 
  -3   4  10        4.21        4.49      3.30 o 
  -2   4  10      127.70      125.57      4.27 o 
  -1   4  10       71.30       85.60      3.45 o 
   0   4  10       42.58       43.58      2.80 o 
   1   4  10       81.83       82.55      5.29 o 
   2   4  10      169.78      173.04      6.63 o 
   3   4  10      121.91      121.63      5.71 o 
   4   4  10       25.28       20.49      4.00 o 
   5   4  10        9.49       10.46      3.91 o 
   6   4  10        3.77        0.00      3.72 o 
   7   4  10       11.58       13.63      4.03 o 
   8   4  10        2.23        3.99      3.81 o 
  -7   5  10        7.77       12.58      2.49 o 
  -6   5  10       18.22       22.04      2.74 o 
  -5   5  10        1.33        0.00      3.87 o 
  -4   5  10        5.39        0.20      3.81 o 
  -3   5  10        2.59        0.00      3.53 o 
  -2   5  10       30.05       36.01      2.67 o 
  -1   5  10      171.15      158.18      4.69 o 
   0   5  10       77.26       70.05      5.29 o 
   1   5  10       45.12       39.83      4.73 o 
   2   5  10       78.81       71.80      5.44 o 
   3   5  10      131.14      136.63      6.26 o 
   4   5  10       18.95        9.81      4.41 o 
   5   5  10        4.63        7.79      3.87 o 
   6   5  10       17.52       14.87      4.50 o 
   7   5  10       19.44       11.44      4.87 o 
  -6   6  10       10.41       12.68      4.31 o 
  -5   6  10       29.15       33.49      5.09 o 
  -4   6  10        0.08        2.66      3.68 o 
  -3   6  10        0.92        3.11      3.57 o 
  -2   6  10       20.98       25.26      2.86 o 
  -1   6  10       12.05       10.22      4.09 o 
   0   6  10        5.40        2.94      3.94 o 
   1   6  10       22.17       29.17      4.45 o 
   2   6  10       55.22       64.18      5.51 o 
   3   6  10       12.15       20.55      2.66 o 
   4   6  10       29.42       34.41      4.49 o 
   5   6  10        4.04        8.70      2.42 o 
  -3   7  10       22.06       26.36      4.90 o 
  -2   7  10       29.03       34.76      3.10 o 
  -1   7  10       17.77       24.57      3.06 o 
   0   7  10        8.49        5.45      4.13 o 
   1   7  10        2.46        5.16      4.07 o 
   2   7  10       10.54       11.37      4.50 o 
   0  -6  11       18.12       18.36      4.62 o 
   1  -6  11       11.95        4.60      4.65 o 
   2  -6  11       51.83       39.54      6.04 o 
   3  -6  11       15.11       13.66      4.46 o 
   4  -6  11        4.61        4.51      3.85 o 
   0  -5  11        2.50       11.29      3.45 o 
   1  -5  11       69.01       68.08      5.14 o 
   2  -5  11       44.45       51.71      5.29 o 
   3  -5  11       28.98       30.53      4.82 o 
   4  -5  11        7.25        2.87      4.32 o 
   0  -4  11       18.70       24.90      4.18 o 
   1  -4  11        2.60        6.12      3.48 o 
   2  -4  11        7.20        0.00      4.28 o 
   3  -4  11       91.71      105.61      5.81 o 
   4  -4  11        5.31       10.93      3.53 o 
   0  -3  11      323.08      292.39      7.81 o 
   1  -3  11      210.96      197.07      7.00 o 
   2  -3  11        4.91        2.59      3.69 o 
   3  -3  11       31.64       29.45      4.73 o 
   4  -3  11       25.49       29.64      4.22 o 
   0  -2  11       47.99       51.32      4.55 o 
   1  -2  11       86.41       75.27      5.24 o 
   2  -2  11      531.00      557.11      9.64 o 
   3  -2  11       58.97       48.40      4.84 o 
   4  -2  11      172.84      162.90      6.70 o 
   5  -2  11      124.47      119.51      6.73 o 
   0  -1  11      350.23      340.87      7.75 o 
   1  -1  11      431.90      411.34      8.31 o 
   2  -1  11      104.73      117.12      5.69 o 
   3  -1  11       76.80       85.35      4.57 o 
   4  -1  11      201.93      214.02      6.93 o 
   5  -1  11      357.87      366.18      8.74 o 
  -9   0  11        9.13        7.24      4.02 o 
  -8   0  11        1.82        0.00      3.50 o 
  -7   0  11       22.04       17.29      4.19 o 
  -6   0  11       92.17       94.94      5.14 o 
  -5   0  11        1.67        0.00      3.56 o 
  -4   0  11        9.43        6.33      3.69 o 
  -3   0  11      141.72      150.11      5.67 o 
  -2   0  11       24.18       22.80      2.42 o 
  -1   0  11       55.43       69.93      4.32 o 
   0   0  11        5.96        3.16      3.81 o 
   1   0  11        8.27        5.59      2.68 o 
   2   0  11       47.60       49.94      2.88 o 
   3   0  11       12.91       14.04      2.54 o 
   4   0  11        8.60        3.21      2.73 o 
   5   0  11       61.61       52.33      3.24 o 
   6   0  11       14.73       13.02      4.06 o 
   7   0  11        9.55        8.51      3.85 o 
   8   0  11       15.10        8.53      4.78 o 
   9   0  11       73.00       77.35      6.18 o 
  -9   1  11        4.65        4.11      3.86 o 
  -8   1  11        2.28        1.48      3.68 o 
  -7   1  11       58.58       61.79      3.43 o 
  -6   1  11      173.72      172.58      6.22 o 
  -5   1  11       43.15       31.68      4.46 o 
  -4   1  11       15.75        4.30      3.85 o 
  -3   1  11      136.33      120.17      3.80 o 
  -2   1  11       60.42       60.49      2.18 o 
  -1   1  11       28.53       27.97      2.40 o 
   0   1  11      350.54      365.61      7.36 o 
   1   1  11      429.39      481.26      8.69 o 
   2   1  11      109.22      135.78      5.77 o 
   3   1  11       76.96       81.91      5.27 o 
   4   1  11      202.73      206.30      7.33 o 
   5   1  11      359.72      355.84      9.27 o 
   6   1  11       62.90       66.69      4.78 o 
   7   1  11       81.91       55.12      6.08 o 
   8   1  11       11.84       12.92      3.96 o 
   9   1  11        1.95        3.40      3.82 o 
  -9   2  11        8.73        9.06      2.15 o 
  -8   2  11        6.59        6.32      3.95 o 
  -7   2  11       12.82        9.63      3.69 o 
  -6   2  11       15.31       17.21      2.31 o 
  -5   2  11       66.82       63.69      4.99 o 
  -4   2  11        6.98       10.14      3.43 o 
  -3   2  11        3.04        3.57      3.48 o 
  -2   2  11       75.38       75.42      3.35 o 
  -1   2  11       69.28       71.54      3.27 o 
   0   2  11       48.36       46.61      4.71 o 
   1   2  11       86.83       76.86      5.10 o 
   2   2  11      540.23      586.19     10.15 o 
   3   2  11       58.57       56.53      4.68 o 
   4   2  11      167.15      173.56      6.11 o 
   5   2  11      125.76      128.72      6.42 o 
   6   2  11        3.75        9.15      3.38 o 
   7   2  11        2.10        4.90      3.71 o 
   8   2  11       16.13       13.26      4.67 o 
  -8   3  11       14.03       13.69      4.37 o 
  -7   3  11       64.35       76.57      5.19 o 
  -6   3  11       26.33       28.02      2.74 o 
  -5   3  11       83.59       92.15      4.06 o 
  -4   3  11       21.55       21.80      2.70 o 
  -3   3  11      217.94      224.38      6.95 o 
  -2   3  11       94.13       74.33      4.90 o 
  -1   3  11       41.62       45.76      3.93 o 
   0   3  11      317.12      301.67      7.53 o 
   1   3  11      208.95      213.97      6.90 o 
   2   3  11        5.70        7.00      3.55 o 
   3   3  11       33.03       36.78      4.41 o 
   4   3  11       25.32       23.20      4.43 o 
   5   3  11       98.64       95.93      6.05 o 
   6   3  11       31.63       34.40      4.61 o 
   7   3  11        7.15        2.29      4.46 o 
   8   3  11       34.76       28.66      4.97 o 
  -8   4  11       12.38       10.67      4.50 o 
  -7   4  11        3.17        4.67      4.10 o 
  -6   4  11        0.50        0.00      3.78 o 
  -5   4  11       19.27       23.33      2.59 o 
  -4   4  11       38.07       28.71      4.70 o 
  -3   4  11      197.27      182.39      5.21 o 
  -2   4  11       11.46       14.81      2.32 o 
  -1   4  11       39.63       46.18      3.13 o 
   0   4  11       18.49       16.25      4.58 o 
   1   4  11        3.20        0.00      4.37 o 
   2   4  11        7.86        8.17      2.18 o 
   3   4  11       90.00      100.49      5.81 o 
   4   4  11        4.47        2.80      3.89 o 
   5   4  11       59.37       70.10      5.17 o 
   6   4  11       80.67       86.19      6.13 o 
   7   4  11        2.99        4.97      3.95 o 
  -6   5  11       28.79       34.51      3.31 o 
  -5   5  11       11.16       14.14      4.24 o 
  -4   5  11       37.35       36.24      3.15 o 
  -3   5  11        0.51        3.54      2.40 o 
  -2   5  11      113.33      130.34      6.51 o 
  -1   5  11       32.25       29.33      3.26 o 
   0   5  11        2.28        5.75      3.82 o 
   1   5  11       68.00       71.12      5.27 o 
   2   5  11       44.02       48.92      5.40 o 
   3   5  11       30.32       30.26      4.36 o 
   4   5  11        7.11        0.00      4.29 o 
   5   5  11       13.06        4.17      5.22 o 
   6   5  11       10.28        5.00      4.40 o 
  -4   6  11        0.92        0.00      4.30 o 
  -3   6  11        1.49        3.20      3.81 o 
  -2   6  11        8.77       11.08      4.22 o 
  -1   6  11       40.04       36.94      3.00 o 
   0   6  11       18.01       18.65      2.54 o 
   1   6  11       12.31        6.04      5.02 o 
   2   6  11       52.35       49.55      5.88 o 
   3   6  11       15.34       11.14      4.45 o 
   4   6  11        4.20        4.88      4.07 o 
   0  -6  12        2.75        0.00      4.64 o 
   1  -6  12        7.63        6.84      4.26 o 
   0  -5  12        9.33       13.18      4.02 o 
   1  -5  12       34.84       34.53      4.76 o 
   2  -5  12       20.59       14.59      4.66 o 
   3  -5  12       29.83       34.25      4.82 o 
   4  -5  12       10.42        9.03      4.53 o 
   0  -4  12       39.13       40.90      4.42 o 
   1  -4  12        0.94        0.00      3.93 o 
   2  -4  12        0.55        0.00      4.19 o 
   3  -4  12       39.66       36.22      5.17 o 
   4  -4  12      171.44      166.58      8.01 o 
   0  -3  12       39.94       39.80      4.50 o 
   1  -3  12       83.51       79.56      5.51 o 
   2  -3  12       58.24       62.23      5.24 o 
   3  -3  12      103.31      109.37      6.58 o 
   4  -3  12      152.73      163.92      7.36 o 
   0  -2  12       47.78       43.97      4.67 o 
   1  -2  12      104.85       99.60      5.96 o 
   2  -2  12       42.70       42.11      4.18 o 
   3  -2  12       80.81       64.69      5.73 o 
   4  -2  12        5.14        7.36      3.77 o 
   5  -2  12       92.22       95.65      6.26 o 
   0  -1  12      303.70      248.35      7.74 o 
   1  -1  12        9.87       13.32      3.56 o 
   2  -1  12       48.00       42.96      4.31 o 
   3  -1  12       85.73       67.36      5.67 o 
   4  -1  12       79.83       80.60      5.96 o 
   5  -1  12       18.00       16.15      4.52 o 
  -9   0  12        2.65        1.09      3.99 o 
  -8   0  12        4.67       10.58      3.55 o 
  -7   0  12       14.14       17.17      2.65 o 
  -6   0  12       10.32        4.15      3.99 o 
  -5   0  12       96.03      102.86      5.54 o 
  -4   0  12       57.38       50.66      4.55 o 
  -3   0  12       62.10       78.11      3.52 o 
  -2   0  12        0.23        0.41      3.23 o 
  -1   0  12       51.91       49.92      5.35 o 
   0   0  12      408.74      371.82      8.49 o 
   1   0  12      143.76      153.63      4.12 o 
   2   0  12       59.01       54.57      3.17 o 
   3   0  12       31.69       22.55      2.87 o 
   4   0  12      101.02       94.07      4.20 o 
   5   0  12       22.11       15.30      3.15 o 
   6   0  12        4.51        1.93      3.70 o 
   7   0  12       74.25       70.05      6.02 o 
   8   0  12        1.02        3.62      4.08 o 
  -9   1  12       45.38       41.46      5.83 o 
  -8   1  12       41.23       45.91      5.22 o 
  -7   1  12       15.91       12.84      4.50 o 
  -6   1  12       42.63       40.42      5.02 o 
  -5   1  12       89.26       72.79      5.08 o 
  -4   1  12      218.70      216.77      7.13 o 
  -3   1  12       29.87       14.90      4.52 o 
  -2   1  12       13.54       14.89      3.78 o 
  -1   1  12      307.16      285.89      7.08 o 
   0   1  12      303.09      279.78      7.36 o 
   1   1  12        8.81        8.75      4.04 o 
   2   1  12       49.56       46.07      4.68 o 
   3   1  12       85.64       87.12      5.21 o 
   4   1  12       75.02       62.26      6.47 o 
   5   1  12       17.96       11.69      4.78 o 
   6   1  12       13.92       12.80      3.85 o 
   7   1  12       66.05       53.36      6.36 o 
   8   1  12       16.38        8.89      5.19 o 
  -8   2  12       29.17       26.97      5.02 o 
  -7   2  12        6.38        6.23      3.87 o 
  -6   2  12        5.07        6.07      3.98 o 
  -5   2  12       13.06        8.77      4.14 o 
  -4   2  12       31.43       32.07      4.20 o 
  -3   2  12        8.99        6.46      2.43 o 
  -2   2  12       42.76       40.16      2.99 o 
  -1   2  12        7.67        4.19      4.02 o 
   0   2  12       44.57       51.59      4.48 o 
   1   2  12      103.73      114.82      5.90 o 
   2   2  12       40.63       42.74      4.18 o 
   3   2  12       83.24       87.07      5.04 o 
   4   2  12        4.78        5.15      3.74 o 
   5   2  12       94.62       98.50      5.82 o 
   6   2  12        3.43        3.12      4.13 o 
   7   2  12       14.78       12.34      4.92 o 
  -8   3  12        6.77        7.55      4.58 o 
  -7   3  12       14.36       15.79      2.69 o 
  -6   3  12        2.61        3.35      3.60 o 
  -5   3  12       47.42       56.30      4.85 o 
  -4   3  12      111.18      109.28      5.88 o 
  -3   3  12        7.17       10.42      2.09 o 
  -2   3  12       27.18       26.89      2.40 o 
  -1   3  12      113.77      108.84      5.72 o 
   0   3  12       39.80       43.19      4.67 o 
   1   3  12       87.63       88.36      5.64 o 
   2   3  12       59.05       70.38      5.14 o 
   3   3  12      106.13      114.72      6.41 o 
   4   3  12      150.09      174.83      6.80 o 
   5   3  12       66.59       66.85      5.55 o 
   6   3  12       83.66       64.14      7.28 o 
   7   3  12       18.03       11.79      4.95 o 
  -7   4  12       23.29       20.56      5.23 o 
  -6   4  12        5.67       12.68      3.82 o 
  -5   4  12       13.02        6.82      4.31 o 
  -4   4  12       58.81       57.65      3.80 o 
  -3   4  12       21.22       16.82      4.41 o 
  -2   4  12       52.71       47.63      4.99 o 
  -1   4  12       20.65       17.55      4.40 o 
   0   4  12       37.27       35.86      4.82 o 
   1   4  12        0.97        0.00      4.34 o 
   2   4  12        0.61        0.00      4.15 o 
   3   4  12       38.24       37.51      5.19 o 
   4   4  12      170.04      176.11      8.26 o 
   5   4  12       16.91       17.94      4.57 o 
   6   4  12        0.46        0.00      4.59 o 
  -5   5  12       21.49       24.15      3.22 o 
  -4   5  12       61.55       60.81      6.39 o 
  -3   5  12       35.06       31.99      3.25 o 
  -2   5  12       10.00       13.90      4.95 o 
  -1   5  12      125.88      105.71      6.65 o 
   0   5  12        9.47       12.53      4.30 o 
   1   5  12       36.17       36.85      5.07 o 
   2   5  12       20.45       12.77      4.50 o 
   3   5  12       30.79       25.58      5.78 o 
   4   5  12       10.51        6.69      4.70 o 
  -2   6  12       22.31       26.12      4.70 o 
  -1   6  12        6.28        0.00      4.64 o 
   0   6  12        3.01        0.00      4.32 o 
   1   6  12        7.53        4.27      4.69 o 
   0  -5  13        5.85        0.00      4.43 o 
   1  -5  13        2.66        0.00      4.54 o 
   2  -5  13       15.18       14.29      4.83 o 
   0  -4  13       66.96       60.82      5.62 o 
   1  -4  13       20.87       19.20      4.71 o 
   2  -4  13      100.31      104.49      6.24 o 
   3  -4  13       50.81       45.67      6.04 o 
   4  -4  13        2.26        2.25      4.23 o 
   0  -3  13       18.94        8.83      4.79 o 
   1  -3  13        3.30        2.13      4.21 o 
   2  -3  13       34.07       40.42      4.71 o 
   3  -3  13       24.59       27.68      5.32 o 
   4  -3  13       33.11       30.34      5.41 o 
   0  -2  13        2.62        4.00      3.74 o 
   1  -2  13       64.71       64.77      5.14 o 
   2  -2  13       24.72       25.00      4.46 o 
   3  -2  13      178.23      170.44      7.56 o 
   4  -2  13       40.53       32.32      5.20 o 
   0  -1  13      158.38      146.58      6.26 o 
   1  -1  13       69.41       53.08      5.32 o 
   2  -1  13        7.17        3.81      4.11 o 
   3  -1  13       32.89       41.56      4.67 o 
   4  -1  13       23.37       21.98      4.47 o 
   5  -1  13       30.06       34.52      4.38 o 
  -8   0  13        3.70        6.41      3.68 o 
  -7   0  13        1.71        0.00      4.00 o 
  -6   0  13        0.00        0.00      3.88 o 
  -5   0  13       33.25       29.55      2.86 o 
  -4   0  13        1.96        5.92      3.24 o 
  -3   0  13        0.45        0.94      3.42 o 
  -2   0  13        3.36        0.82      3.76 o 
  -1   0  13      110.27       89.54      6.64 o 
   0   0  13       57.10       66.06      4.64 o 
   1   0  13       25.57       18.05      3.09 o 
   2   0  13        8.73        9.78      1.97 o 
   3   0  13       60.36       58.20      3.58 o 
   4   0  13       95.78       84.12      4.23 o 
   5   0  13       31.87       26.29      3.50 o 
   6   0  13       21.42       23.93      4.60 o 
   7   0  13        9.67        9.95      4.40 o 
  -8   1  13        3.57        0.00      4.21 o 
  -7   1  13        4.78        1.26      4.18 o 
  -6   1  13       33.52       29.71      4.61 o 
  -5   1  13        0.32        0.00      3.85 o 
  -4   1  13       50.77       59.70      4.28 o 
  -3   1  13       38.33       39.43      4.12 o 
  -2   1  13       37.32       31.01      4.37 o 
  -1   1  13       13.86       10.31      4.18 o 
   0   1  13      162.39      166.56      6.50 o 
   1   1  13       69.70       66.84      5.28 o 
   2   1  13        6.94        9.55      2.45 o 
   3   1  13       34.28       30.57      5.23 o 
   4   1  13       24.62       23.48      4.46 o 
   5   1  13       29.53       32.63      4.11 o 
   6   1  13       13.17        0.00      5.19 o 
   7   1  13       61.84       55.03      6.18 o 
  -7   2  13        4.16        4.95      3.84 o 
  -6   2  13       32.32       29.22      5.06 o 
  -5   2  13       19.72       13.06      5.01 o 
  -4   2  13       53.66       51.03      4.87 o 
  -3   2  13       10.26       12.76      4.21 o 
  -2   2  13       43.49       46.13      4.57 o 
  -1   2  13       27.91       21.34      4.58 o 
   0   2  13        2.90        4.69      3.94 o 
   1   2  13       64.56       69.06      5.46 o 
   2   2  13       24.57       24.37      4.74 o 
   3   2  13      178.15      190.07      7.39 o 
   4   2  13       38.59       29.44      5.07 o 
   5   2  13       20.61       19.33      4.88 o 
   6   2  13       48.14       57.82      5.53 o 
  -6   3  13       14.81       17.25      2.65 o 
  -5   3  13        7.10        3.23      4.22 o 
  -4   3  13        6.20        0.00      4.16 o 
  -3   3  13       13.91       12.92      4.77 o 
  -2   3  13       47.79       41.46      4.87 o 
  -1   3  13        0.56        3.58      3.75 o 
   0   3  13       20.37       15.26      4.39 o 
   1   3  13        3.34        6.47      3.94 o 
   2   3  13       33.55       27.04      5.30 o 
   3   3  13       24.53       35.12      4.78 o 
   4   3  13       32.03       35.68      5.41 o 
   5   3  13       26.04       29.08      5.12 o 
   6   3  13       26.80       38.41      4.89 o 
  -5   4  13        5.01        1.07      4.65 o 
  -4   4  13        8.38        5.80      4.12 o 
  -3   4  13        7.49        8.84      3.91 o 
  -2   4  13        8.04       12.07      2.23 o 
  -1   4  13        2.59        0.00      4.48 o 
   0   4  13       67.42       79.44      6.01 o 
   1   4  13       19.58       19.06      5.04 o 
   2   4  13      101.07      108.73      6.56 o 
   3   4  13       52.46       65.14      5.67 o 
   4   4  13        2.17        0.00      4.78 o 
  -3   5  13        9.32       11.94      2.68 o 
  -2   5  13        6.56        0.00      4.40 o 
  -1   5  13       22.34       14.25      5.24 o 
   0   5  13        6.40        7.13      2.57 o 
   1   5  13        2.62        1.43      4.36 o 
   2   5  13       15.11       14.26      4.57 o 
   0  -4  14       14.21        7.60      4.84 o 
   1  -4  14       66.32       75.71      6.34 o 
   2  -4  14       56.17       59.74      6.21 o 
   0  -3  14       12.96        0.77      4.78 o 
   1  -3  14       15.73       20.15      4.50 o 
   2  -3  14      105.96       71.49      7.40 o 
   3  -3  14       85.47       81.80      7.23 o 
   4  -3  14        2.88        4.46      4.68 o 
   0  -2  14        2.88        4.40      4.15 o 
   1  -2  14       14.86       16.16      4.59 o 
   2  -2  14        1.74        1.94      4.04 o 
   3  -2  14       20.47       10.90      5.07 o 
   4  -2  14       20.48       18.61      4.75 o 
   1  -1  14       67.20       64.92      5.42 o 
   2  -1  14        6.55        5.34      4.40 o 
   3  -1  14       61.99       61.89      5.47 o 
   4  -1  14        8.96        7.08      4.53 o 
   5  -1  14       45.73       34.90      6.49 o 
  -6   0  14       65.84       70.61      5.47 o 
  -5   0  14       32.79       29.70      3.01 o 
  -4   0  14        0.06        0.00      3.63 o 
  -3   0  14        0.11        0.00      3.62 o 
  -2   0  14       10.70        4.84      4.27 o 
  -1   0  14        3.42        3.39      4.27 o 
   0   0  14      106.26      112.02      6.24 o 
   1   0  14       40.37       37.70      3.41 o 
   2   0  14       16.25       23.23      3.05 o 
   3   0  14       17.57       17.10      3.13 o 
   4   0  14        8.63        5.45      3.19 o 
   5   0  14      109.75      101.82      5.41 o 
  -6   1  14       33.17       27.18      4.98 o 
  -5   1  14       17.35       12.46      4.71 o 
  -4   1  14        8.44       13.75      3.96 o 
  -3   1  14        9.79        4.59      3.98 o 
  -2   1  14       53.56       69.69      4.90 o 
  -1   1  14       72.83       73.41      5.10 o 
   0   1  14       15.24       10.10      4.55 o 
   1   1  14       67.61       71.67      5.49 o 
   2   1  14        6.53        3.62      4.63 o 
   3   1  14       60.22       55.76      6.27 o 
   4   1  14        9.77       14.91      4.23 o 
   5   1  14       45.65       40.52      6.36 o 
  -6   2  14        5.58        5.19      4.46 o 
  -5   2  14       63.55       63.89      6.34 o 
  -4   2  14        1.91        5.87      3.82 o 
  -3   2  14        0.45        0.00      3.99 o 
  -2   2  14        8.37        7.04      4.57 o 
  -1   2  14       20.40       24.82      4.79 o 
   0   2  14        3.25        2.53      4.11 o 
   1   2  14       14.52       18.11      4.65 o 
   2   2  14        1.52        4.60      4.00 o 
   3   2  14       20.75       17.95      4.80 o 
   4   2  14       20.98       19.60      4.55 o 
   5   2  14       26.83       22.74      5.41 o 
  -5   3  14        5.92        9.87      3.09 o 
  -4   3  14        4.82        0.00      4.64 o 
  -3   3  14        2.42        0.56      4.45 o 
  -2   3  14        1.20        2.09      4.12 o 
  -1   3  14       25.13       37.05      4.48 o 
   0   3  14       13.63       12.94      4.84 o 
   1   3  14       15.70       16.41      4.68 o 
   2   3  14      105.74      106.49      6.95 o 
   3   3  14       87.43       85.57      6.95 o 
   4   3  14        2.58        2.59      4.52 o 
  -3   4  14       22.42       22.76      5.01 o 
  -2   4  14        3.21        4.81      4.47 o 
  -1   4  14       10.46        8.24      4.81 o 
   0   4  14       14.74       16.28      4.41 o 
   1   4  14       67.07       73.69      6.51 o 
   2   4  14       55.33       56.46      6.08 o 
   0  -3  15       24.67       17.39      6.01 o 
   1  -3  15      112.50       93.00      8.50 o 
   0  -2  15       13.15       10.22      4.87 o 
   1  -2  15       20.80       16.32      5.22 o 
   2  -2  15       15.21       14.42      4.67 o 
   3  -2  15       41.32       44.36      6.25 o 
   1  -1  15        7.27        1.24      4.38 o 
   2  -1  15       11.59       11.61      4.42 o 
   3  -1  15        9.88       15.03      4.55 o 
  -5   0  15        0.02        0.00      4.08 o 
  -4   0  15        0.01        3.14      3.76 o 
  -3   0  15        4.58        2.61      3.96 o 
  -2   0  15      108.53      100.77      6.89 o 
  -1   0  15       49.91       48.65      5.34 o 
   0   0  15        3.87        2.33      4.34 o 
   1   0  15       10.22        4.27      3.41 o 
   2   0  15       13.53        9.73      3.23 o 
   3   0  15       48.75       43.39      4.04 o 
   4   0  15        1.19        0.00      3.45 o 
  -4   1  15        0.76        2.93      4.30 o 
  -3   1  15        1.01        0.00      4.41 o 
  -2   1  15       17.58       11.65      5.11 o 
  -1   1  15       18.61       17.62      4.71 o 
   0   1  15       31.23       34.68      5.01 o 
   1   1  15        6.83        5.94      4.23 o 
   2   1  15       12.44        9.34      4.64 o 
   3   1  15        9.87        6.60      4.96 o 
  -4   2  15        9.88       12.30      4.59 o 
  -3   2  15       13.65       11.46      2.75 o 
  -2   2  15       14.51       10.58      5.00 o 
  -1   2  15        5.34        7.86      4.59 o 
   0   2  15       13.99        9.82      5.17 o 
   1   2  15       21.34       16.09      5.48 o 
   2   2  15       14.89       12.12      5.06 o 
   3   2  15       41.36       44.13      6.26 o 
  -2   3  15        1.00        0.00      4.72 o 
  -1   3  15       26.85       21.52      5.53 o 
   0   3  15       24.78       32.83      5.45 o 
   1   3  15      113.92      130.74      7.86 o 
                                                 
